# Supplementary material for: Correlation Analyses Reveal a Limited Role of Transcription in Genome-Wide Differential MicroRNA Expression in Mammals
Source: Front Genet. 2018 May 1;9:154. doi: 10.3389/fgene.2018.00154 (PMC5946028; doi:10.3389/fgene.2018.00154)
Supplement: Supplementary file 1 [file Table_1.XLS]

## Sheet: Supplementary Table 1
Supplementary Table 1. Datasets used in correlation studies in human cells. Results presented in Figures 1-4, and 7.
Cells	ChIP-seq	miRNA/small RNA-seq	polyA mRNA/RNA-seq
A549	ENCFF226CQC	ENCFF595XOU	ENCFF369ZNM
K562	ENCFF547VDF	ENCFF994WND	ENCFF185UMS
HepG2	ENCFF002DAY	ENCFF206WTZ	ENCFF004HYK
GM12878	ENCFF002CPG	ENCFF769FVO	ENCFF902UYP
MCF7	ENCFF889IGT	ENCFF065PDA	ENCFF009GDJ
SK-N-SH	ENCFF501PQI	ENCFF992KQZ	ENCFF389TFR
HeLa-S3	ENCFF002CSZ	ENCFF360IHM	ENCFF796REI
HCT116	ENCFF002CRK	ENCFF342HBR
A375		ENCFF575ZXA	ENCFF742WED
HT-29		ENCFF426EMQ	ENCFF730OIR
Karpas-422		ENCFF153LVM	ENCFF657WZA
OCI-LY7		ENCFF060HQK	ENCFF212NBG
IMR-90		ENCFF619OUC	ENCFF244VME
Keratinocyte		ENCFF670RSY	ENCFF065UCN
Mammary epithelial cell		ENCFF052VSJ	ENCFF805ZGF
B cell		ENCFF551TUH	ENCFF485EUP
Fibroblast of lung		ENCFF462LUE	ENCFF350BOF
CD14-positive monocyte		ENCFF990DXI	ENCFF299BIL
Fibroblast of arm		ENCFF183FSR	ENCFF092TYT
Melanocyte of skin		ENCFF811HGV	ENCFF093PZY
Hematopoietic multipotent progenitor cell		ENCFF299IGO	ENCFF115GKV
Fibroblast of dermis		ENCFF332NNC	ENCFF081NBY
Articular chondrocyte of knee joint		ENCFF232RDH	ENCFF009XFY
Fibroblast of the aortic adventitia		ENCFF887UHI	ENCFF581ZEU
Fibroblast of villous mesenchyme		ENCFF802VNV	ENCFF289HGQ
Hair follicle dermal papilla cell		ENCFF117SZV	ENCFF218CZN
Osteoblast		ENCFF752IMH	ENCFF671ENT
Pericyte cell		ENCFF122JQK	ENCFF458AJX
Placental epithelial cell		ENCFF767ZGR	ENCFF756RKP
Subcutaneous preadipocyte		ENCFF654OLU	ENCFF666BUQ
Thoracic aorta endothelial cell		ENCFF276HNY	ENCFF819IDA
Vein endothelial cell		ENCFF579GEV	ENCFF592KDP
H1-hESC	ENCFF422HDN	ENCFF849DOZ	ENCFF653XHG
Mesenchymal stem cell of adipose		ENCFF277JIY	ENCFF964RZR
Mesenchymal stem cell of the bone marrow		ENCFF592VSY	ENCFF646RZL
Neural cell		ENCFF240NOH	ENCFF081JBX
Bipolar spindle neuron	ENCFF730DVC	ENCFF206SYP	ENCFF249CKU
Neural progenitor cell		ENCFF462EWF	ENCFF663ARH
Smooth muscle cell		ENCFF262MLQ	ENCFF999IFO
LHCN-M2		ENCFF079WIB	ENCFF052HOK
Hepatocyte		ENCFF524VVQ	ENCFF072XSA
Induced pluripotent stem cell	ENCFF898YVQ	ENCFF586EAG	ENCFF631OVI

## Sheet: Supplementary Table 2
Supplementary Table 2. Datasets used in correlation studies in human tissues. Results presented in Figures 5, 7, and 8.
Tissues	Chip-seq	miRNA/small RNA-seq	polyA mRNA/RNA-seq
Homo sapiens adrenal gland female adult (51 year)	ENCFF046OHJ	ENCFF821NKG	ENCFF578HON
Homo sapiens adrenal gland female adult (53 years)		ENCFF548XQG	ENCFF309JAC
Homo sapiens adrenal gland male adult (37 years)		ENCFF464CFX	ENCFF964UAS
Homo sapiens adrenal gland male adult (54 years)		ENCFF386GKL	ENCFF212SUD
Homo sapiens body of pancreas female adult (51 year)	ENCFF619FOL	ENCFF168CRF	ENCFF870OYA
Homo sapiens body of pancreas female adult (53 years)	ENCFF267OZD	ENCFF130URK	ENCFF839NBX
Homo sapiens esophagus muscularis mucosa female adult (51 year)		ENCFF191LFS	ENCFF591NTB
Homo sapiens esophagus muscularis mucosa female adult (53 years)		ENCFF825ROW	ENCFF925IQG
Homo sapiens esophagus muscularis mucosa male adult (37 years)		ENCFF068UUJ	ENCFF288ZVS
Homo sapiens esophagus squamous epithelium female adult (51 year)		ENCFF482PGZ	ENCFF944ZJI
Homo sapiens esophagus squamous epithelium female adult (53 years)		ENCFF617VTV	ENCFF760KKJ
Homo sapiens esophagus squamous epithelium male adult (37 years)		ENCFF781DDW	ENCFF676OTF
Homo sapiens esophagus squamous epithelium male adult (54 years)		ENCFF483TUL	ENCFF519MGF
Homo sapiens gastrocnemius medialis male adult (37 years)		ENCFF088SNG	ENCFF688TXB
Homo sapiens gastrocnemius medialis male adult (54 years)		ENCFF365ICF	ENCFF658ESI
Homo sapiens gastroesophageal sphincter female adult (51 year)		ENCFF348VFK	ENCFF595YRJ
Homo sapiens gastroesophageal sphincter female adult (53 years)		ENCFF268UDJ	ENCFF440IKM
Homo sapiens gastroesophageal sphincter male adult (37 years)		ENCFF246HFV	ENCFF475AXH
Homo sapiens gastroesophageal sphincter male adult (54 years)		ENCFF025AXP	ENCFF594SGW
Homo sapiens heart left ventricle female adult (51 year)		ENCFF669DNO	ENCFF884JDN
Homo sapiens heart left ventricle female adult (53 years)		ENCFF299ZTK	ENCFF862LZL
Homo sapiens lower leg skin male adult (37 years)		ENCFF410CSJ	ENCFF187DQQ
Homo sapiens lower leg skin male adult (54 years)		ENCFF496GGB	ENCFF759FWZ
Homo sapiens omental fat pad male adult (37 years)		ENCFF004XBQ	ENCFF234RCB
Homo sapiens ovary female adult (51 year)		ENCFF404CZA	ENCFF132XQU
Homo sapiens Peyer's patch female adult (53 years)		ENCFF207NYU	ENCFF262LUK
Homo sapiens Peyer's patch male adult (54 years)	ENCFF466HVV	ENCFF187DGZ	ENCFF336VFB
Homo sapiens prostate gland male adult (37 years)		ENCFF846AUF	ENCFF505TUS
Homo sapiens prostate gland male adult (54 years)		ENCFF713CBA	ENCFF499KKR
Homo sapiens right atrium auricular region female adult (51 year)		ENCFF769WVZ	ENCFF940KYP
Homo sapiens right atrium auricular region female adult (53 years)		ENCFF919OSE	ENCFF132SDD
Homo sapiens right lobe of liver female adult (53 years)		ENCFF499SHF	ENCFF086GFD
Homo sapiens sigmoid colon female adult (51 year)	ENCFF132VFC	ENCFF415JAJ	ENCFF697OWF
Homo sapiens sigmoid colon female adult (53 years)		ENCFF449VAP	ENCFF365ZMW
Homo sapiens sigmoid colon male adult (37 years)		ENCFF045KNK	ENCFF517LAP
Homo sapiens sigmoid colon male adult (54 years)		ENCFF521XIC	ENCFF268RWA
Homo sapiens spleen female adult (51 year)		ENCFF253XRU	ENCFF474KYX
Homo sapiens spleen female adult (53 years)		ENCFF898VRA	ENCFF653LOC
Homo sapiens spleen male adult (37 years)		ENCFF220IOU	ENCFF479YBA
Homo sapiens spleen male adult (54 years)		ENCFF624PWP	ENCFF842LPC
Homo sapiens stomach female adult (51 year)		ENCFF338WAN	ENCFF645CNL
Homo sapiens stomach female adult (53 years)		ENCFF277ZMZ	ENCFF046GFN
Homo sapiens stomach male adult (37 years)	ENCFF075FKU	ENCFF395BSZ	ENCFF602FAT
Homo sapiens stomach male adult (54 years)	ENCFF265BAG	ENCFF484GLG	ENCFF918KPC
Homo sapiens subcutaneous adipose tissue female adult (53 years)		ENCFF426GWB	ENCFF708QKN
Homo sapiens testis male adult (37 years)		ENCFF878DYU	ENCFF863ERP
Homo sapiens testis male adult (54 years)		ENCFF654UBW	ENCFF857HXK
Homo sapiens thyroid gland female adult (53 years)		ENCFF845THX	ENCFF883VHR
Homo sapiens thyroid gland male adult (37 years)		ENCFF748TIX	ENCFF962ZAQ
Homo sapiens thyroid gland male adult (54 years)		ENCFF150HEL	ENCFF083NSQ
Homo sapiens tibial nerve male adult (37 years)		ENCFF341MBP	ENCFF470ZWQ
Homo sapiens transverse colon female adult (51 year)		ENCFF649AAK	ENCFF654HMF
Homo sapiens transverse colon female adult (53 years)		ENCFF267GUU	ENCFF630RAI
Homo sapiens transverse colon male adult (37 years)		ENCFF546RRQ	ENCFF968IKU
Homo sapiens transverse colon male adult (54 years)		ENCFF491GKL	ENCFF885HSL
Homo sapiens upper lobe of left lung female adult (51 year)		ENCFF402FVH	ENCFF139PZL
Homo sapiens upper lobe of left lung female adult (53 years)		ENCFF941VSY	ENCFF692ULG
Homo sapiens upper lobe of left lung male adult (37 years)		ENCFF246OJQ	ENCFF042JPR
Homo sapiens upper lobe of left lung male adult (54 years)		ENCFF355CVD	ENCFF808NEL
Homo sapiens uterus female adult (51 year)		ENCFF137DJZ	ENCFF315DBK
Homo sapiens uterus female adult (53 years)	ENCFF394ZUH	ENCFF138QZU	ENCFF602HNU
Homo sapiens vagina female adult (53 years)		ENCFF576WCC	ENCFF916ODF
Homo sapiens body of pancreas male adult (37 years)	ENCFF313WYX	ENCFF447CWE
Homo sapiens body of pancreas male adult (54 years)	ENCFF689PNU	ENCFF191YZS

## Sheet: Supplementary Table 3
Supplementary Table 3. Datasets used in correlation studies in mouse tissues. Results presented in Figures 3B, 6-8. Numbers in the tissue names denote embryonic days. Tissues without a number were from postnatal day 0.
Tissue	miRNA/small RNA-seq	polyA mRNA/RNA-seq
adrenal gland	ENCFF578FSW	ENCFF465YOS
bladder	ENCFF588KHW	ENCFF385MJV
forebrain 11.5	ENCFF639HJH	ENCFF465SNB
forebrain 13.5	ENCFF895MDV	ENCFF567AFL
forebrain 14.5	ENCFF407TQK	ENCFF745ZJF
forebrain 15.5	ENCFF093TGG	ENCFF763GXJ
forebrain 16.5	ENCFF323NQT	ENCFF590FAC
heart	ENCFF887RKU	ENCFF259NEX
heart 11.5	ENCFF182YTD	ENCFF226IWR
heart 13.5	ENCFF467YEL	ENCFF242GMD
heart 14.5	ENCFF077BQR	ENCFF705YYN
heart 15.5	ENCFF816VJP	ENCFF440PWB
heart 16.5	ENCFF546JIU	ENCFF415JBI
hindbrain 13.5	ENCFF895EBL	ENCFF131WIM
hindbrain 14.5	ENCFF288SIU	ENCFF206KRT
hindbrain 16.5	ENCFF085ZAH	ENCFF211ELX
kidney	ENCFF812HXI	ENCFF905HUL
kidney 14.5	ENCFF529ZRZ	ENCFF499WRT
kidney 15.5	ENCFF707UKK	ENCFF347HOK
kidney 16.5	ENCFF132HWT	ENCFF752QKG
limb 11.5	ENCFF483FFZ	ENCFF195JHC
limb 13.5	ENCFF052LYJ	ENCFF358WYS
limb 14.5	ENCFF541CUE	ENCFF372QBT
limb 15.5	ENCFF262AEC	ENCFF532ZDE
liver	ENCFF817ZYY	ENCFF875HIA
liver 11.5	ENCFF137NQE	ENCFF954EHG
liver 13.5	ENCFF494SYS	ENCFF615ZTQ
liver 14.5	ENCFF410PRT	ENCFF668RJN
liver 15.5	ENCFF532BZZ	ENCFF504YJB
liver 16.5	ENCFF201OXO	ENCFF512KYX
lung	ENCFF507LAI	ENCFF990GIB
lung 14.5	ENCFF687THW	ENCFF872ABP
lung 15.5	ENCFF687IGJ	ENCFF718PJC
midbrain	ENCFF179INU	ENCFF077UVS
midbrain 11.5	ENCFF064EMN	ENCFF359ZOA
midbrain 13.5	ENCFF963RWD	ENCFF422BJI
midbrain 15.5	ENCFF152BCZ	ENCFF706XGJ
midbrain 16.5	ENCFF582YDZ	ENCFF918YFP
skeletal muscle tissue	ENCFF205WWT	ENCFF576YVC
thymus	ENCFF387EPJ	ENCFF356QFG

## Sheet: Supplementary Table 4
Supplementary Table 4. Spearman rank correlations between Pol2 ChIP-seq data and miRNA expression in human cells. Figure 1 shows some of the results in the same order as listed below.
			All miRNAs			Cut-off at 1000			Cut-off at 800		below 600	Cut-off at 600			pri-miRNA
			N	ρ	p	N	ρ	p	N	ρ	p	N	ρ	p	N	ρ	p
1	A549	1kb	551	0.075	0.078	183	0.286	0	178	0.302	0	146	0.346	0	259	0.202	0.001
		2kb	690	0.078	0.04	239	0.332	0	232	0.341	0	189	0.38	0	259	0.223	0.0003
		5kb	904	0.146	0	314	0.385	0	303	0.382	0	250	0.435	0	269	0.243	0
		10kb	1050	0.194	0	334	0.402	0	318	0.395	0	261	0.456	0	270	0.253	0
		20kb	1164	0.204	0	362	0.397	0	343	0.393	0	285	0.451	0	270	0.276	0
2	K562	1kb	520	0.079492	0.070109	164	0.249	0.001	157	0.237	0.003	131	0.299	0.001	216	0.33129	6.2898e-07
		2kb	599	0.062507	0.12648	194	0.142	0.049	187	0.149	0.041	157	0.223	0.005	217	0.33585	4.0482e-07
		5kb	698	0.12887	0.00064283	209	0.255	0	217	0.25	0	176	0.32	0	222	0.35175	7.2706e-08
		10kb	799	0.16542	2.5882e-06	249	0.356	0	241	0.361	0	206	0.399	0	228	0.37176	6.9791e-09
		20kb	904	0.20635	3.7685e-10	287	0.31	0	279	0.319	0	233	0.37	0	234	0.37055	4.9909e-09
3	HepG2	1kb	43	-0.24684	0.11055	13	-0.405	0.17	13	-0.405	0.17	11	-0.558	0.075	78	-0.091647	0.42486
		2kb	61	-0.13736	0.29113	18	0.135	0.593	19	0.065	0.791	15	0.175	0.533	80	-0.10068	0.37424
		5kb	107	-0.040223	0.68082	35	0.038	0.827	34	0.058	0.746	28	0.175	0.372	85	-0.012571	0.90909
		10kb	166	0.049601	0.52567	52	0.073	0.605	51	0.085	0.552	40	0.101	0.534	88	-0.046742	0.66542
		20kb	250	-0.02712	0.66958	78	-0.108	0.348	75	-0.088	0.455	60	-0.118	0.369	95	-0.081023	0.43507
4	GM12878	1kb	45	0	0.99833	17	0.201	0.439	16	0.168	0.533	14	0.11	0.708	91	0.0050198	0.96233
		2kb	69	0.080321	0.51178	21	0.309	173	20	0.294	0.209	18	0.267	0.284	95	-0.010759	0.91758
		5kb	136	0.027712	0.74878	40	0.259	0.106	38	0.301	0.066	32	0.318	0.076	98	0.058273	0.56871
		10kb	232	0.07403	0.26142	75	0.22	0.258	73	0.203	0.085	60	0.238	0.067	103	0.036534	0.71408
		20kb	337	-0.013301	0.80779	109	0.139	0.15	106	0.122	0.212	88	0.188	0.08	118	0.010581	0.90946
5	SK-N-SH	1kb	125	0.20931	0.019149	29	0.242	0.205	27	0.198	0.322	23	0.259	0.233	166	0.21355	0.0057349
		2kb	171	0.26054	0.00057812	48	0.549	0	46	0.529	0	41	0.614	0	168	0.23581	0.0020896
		5kb	295	0.16697	0.0040289	88	0.327	0.002	86	0.318	0.003	75	0.369	0.001	172	0.23624	0.0018087
		10kb	434	0.13648	0.0043936	131	0.35	0	129	0.343	0	113	0.387	0	185	0.24856	0.00064604
		20kb	590	0.13661	0.00087857	186	0.348	0	182	0.35	0	153	0.405	0	196	0.2677	0.00014868
6	HeLa-S3	1kb	37	-0.18958	0.2611	12	-0.561	0.058	11	-0.603	0.05	9	-0.81	0.008	79	-0.01641	0.88586
		2kb	49	-0.15163	0.29832	14	-0.54	0.047	13	-0.544	0.055	11	-0.781	0.005	86	-0.010353	0.92463
		5kb	102	-0.11371	0.25516	35	0.066	0.707	34	0.042	0.813	28	0.042	0.813	90	-0.0079945	0.94039
		10kb	166	-0.0021992	0.97757	55	0.053	0.699	54	0.058	0.677	46	0.013	0.993	94	0.067735	0.51655
		20kb	258	0.0024418	0.96887	89	0.217	0.041	86	0.217	0.044	69	0.248	0.04	103	0.10226	0.30404
7	Induced pluripotent stem cell	1kb	592	0.028145	0.4943	209	0.191	0.005	204	0.186	0.008	175	0.231	0.002	255	0.26341	2.0339e-05
		2kb	732	0.10333	0.0051364	261	0.269	0	255	0.269	0	220	0.302	0	261	0.27045	9.3746e-06
		5kb	926	0.15116	3.8335e-06	339	0.293	0	329	0.281	0	285	0.323	0	272	0.32699	3.3793e-08
		10kb	1071	0.20245	2.2795e-11	394	0.326	0	383	0.316	0	332	0.373	0	274	0.342	6.321e-09
		20kb	1185	0.22008	1.831e-14	425	0.35	0	412	0.357	0	355	0.425	0	276	0.36801	2.8102e-10
8	H1-hESC	1kb	152	0.11378	0.16281	40	0.552	0	39	0.574	0	37	0.57	0	164	0.312	4.8443e-05
		2kb	196	0.11684	0.10293	56	0.417	0.001	55	0.424	0.001	49	0.483	0	168	0.341	6.0706e-06
		5kb	285	0.09501	0.10948	82	0.325	0.003	81	0.331	0.003	71	0.397	0.001	174	0.305	4.3539e-05
		10kb	411	0.090807	0.065895	115	0.209	0.025	113	0.226	0.016	100	0.271	0.006	182	0.283	0.00010728
		20kb	550	0.1129	0.0080458	159	0.243	0.002	156	0.226	0.005	136	0.269	0.002	190	0.257	0.00035292
9	Bipolar spindle neuron	1kb	174	-0.050085	0.51162	51	-0.084	0.557	49	-0.06	0.661	38	-0.21	0.199	207	0.037	0.59569
		2kb	247	0.085086	0.18257	75	0.144	0.218	74	0.158	0.18	59	0.108	0.415	209	0.031002	0.65588
		5kb	412	0.08724	0.076932	126	0.216	0.015	121	0.259	0.004	102	0.298	0.002	213	0.093	0.17425
		10kb	576	0.12474	0.0027082	179	0.232	0.002	173	0.268	0	144	0.338	0	221	0.079	0.2442
		20kb	770	0.12891	0.00033529	244	0.214	0.001	234	0.221	0.001	194	0.279	0	228	0.005	0.082761
10	HCT116	1kb	34	-0.33672	0.051505	13	-0.77	0.578	12	-0.282	0.375	10	-0.203	0.574	78	-0.051883	0.6519
		2kb	47	-0.34786	0.016576	18	-0.196	0.437	17	-0.268	0.298	14	-0.326	0.255	83	-0.025875	0.81638
		5kb	107	0.023459	0.81045	36	0.225	0.188	34	0.208	0.238	26	0.372	0.061	96	0.069	0.50466
		10kb	189	0.067813	0.35384	66	0.223	0.059	64	0.219	0.082	51	0.282	0.045	103	0.05	0.61806
		20kb	289	0.042983	0.46669	99	0.209	0.037	96	0.181	0.077	75	0.247	0.033	118	0.03	0.746
11	MCF7	1kb	648	0.13	0.0009	198	0.334	0	192	0.33	0	156	0.449	0	252	0.154	0.014
		2kb	759	0.144	0	238	0.265	0	229	0.276	0	189	0.372	0	256	0.145	0.021
		5kb	910	0.158	0	293	0.337	0	283	0.34	0	238	0.431	0	257	0.167	0.007
		10kb	1050	0.154	0	348	0.314	0	335	0.32	0	285	0.396	0	266	0.186	0.002
		20kb	1170	0.159	0	397	0.313	0	379	0.319	0	327	0.376	0	268	0.212	0.0005

## Sheet: Supplementary Table 5
Supplementary Table 5. Spearman correlations between mRNA expression and miRNA expression in human cells. Figure 2 shows some of the results in the same order as listed below.
			All miRNAs			Cut-off at 1000			Cut-off at 800		below 600	Cut-off at 600			pri-miRNA
			N	ρ	p	N	ρ	p	N	ρ	p	N	ρ	p	N	ρ	p
1	A549	1kb	894	-0.128	0.0001	337	0.007	0.898	322	0.027	0.629	267	0.095	0.123
		2kb	909	-0.116	0.0005	340	0.023	0.671	325	0.043	0.435	269	0.111	0.07
		5kb	931	-0.07	0.034	348	0.087	0.106	333	0.108	0.049	276	0.176	0.003	245	0.118	0.066
		10kb	961	-0.036	0.271	351	0.135	0.011	336	0.158	0.004	279	0.223	0.0002
		20kb	1004	-0.035	0.263	362	0.143	0.006	347	0.164	0.002	288	0.217	0.0002
2	K562	1kb	834	-0.139	0	313	0.108	0.055	303	0.125	0.03	254	0.205	0.001
		2kb	848	-0.13	0	315	0.118	0.037	305	0.133	0.02	256	0.217	0.001
		5kb	870	-0.102	0.003	322	0.156	0.005	312	0.171	0.002	262	0.249	0	219	0.28521	1.8203e-05
		10kb	894	-0.08	0.017	316	0.203	0	326	0.187	0.001	266	0.281	0
		20kb	9933	-0.076	0.021	332	0.203	0	342	0.19	0	279	0.277	0
3	HepG2	1kb	830	-0.12	0.001	291	0.12	0.041	303	0.1	0.081	240	0.218	0.001
		2kb	839	-0.105	0.002	306	0.111	0.053	294	0.13	0.026	242	0.229	0
		5kb	861	-0.081	0.018	312	0.141	0.013	300	0.16	0.006	248	0.257	0	209	0.23819	0.00051476
		10kb	884	-0.053	0.116	313	0.184	0.001	301	0.203	0	249	0.299	0
		20kb	921	-0.048	0.147	323	0.187	0.001	311	0.204	0	258	0.285	0
4	GM12878	1kb	890	-0.214	0	325	0.072	0.195	311	0.091	0.111	258	0.18	0.004
		2kb	904	-0.212	0	327	0.085	0.124	313	0.104	0.066	259	0.193	0.002
		5kb	921	-0.177	0	332	0.12	0.029	318	0.138	0.014	264	0.223	0	229	0.25085	0.00012467
		10kb	946	-0.15	0	333	0.162	0.003	319	0.183	0.001	265	0.274	0
		20kb	988	-0.165	0	345	0.137	0.011	331	0.154	0.005	276	0.236	0
5	MCF7	1kb	930	-0.12	0	342	0.039	0.469	326	0.06	0.281	269	0.116	0.057
		2kb	946	-0.106	0.001	345	0.054	0.316	329	0.075	0.174	271	0.131	0.031
		5kb	967	-0.073	0.022	352	0.05	0.104	336	0.126	0.021	278	0.183	0.002	240	0.18312	0.004424
		10kb	1000	-0.034	0.277	360	0.151	0.041	344	0.175	0.001	286	0.235	0
		20kb	1050	-0.029	0.356	380	0.165	0.001	364	0.187	0	305	0.24	0
6	SK-N-SH	1kb	875	-0.149	0	311	0.07	0.221	298	0.091	0.118	248	0.177	0.005
		2kb	887	-0.134	0	313	0.104	0.066	300	0.126	0.029	249	0.214	0.001
		5kb	904	-0.106	0.001	319	0.143	0.01	306	0.165	0.004	255	0.258	0	223	0.18562	0.0054271
		10kb	926	-0.07	0.033	319	0.171	0.002	307	0.198	0	256	0.289	0
		20kb	956	-0.066	0.043	324	0.177	0.001	311	0.202	0	260	0.294	0
7	HeLa-S3	1kb	845	-0.053	0.125	310	0.144	0.011	295	0.161	0.006	244	0.239	0
		2kb	860	-0.044	0.199	312	0.151	0.007	297	0.168	0.004	245	0.249	0
		5kb	877	-0.003	0.934	314	0.194	0.001	300	0.213	0	248	0.297	0	220	0.27586	3.3362e-05
		10kb	900	0.019	0.578	319	0.213	0	304	0.233	0	251	0.311	0
		20kb	931	0.008	0.798	326	0.212	0	311	0.23	0	258	0.303	0
8	A375	1kb	836	-0.136	0	297	0.034	0.565	281	0.054	0.368	232	0.144	0.029
		2kb	850	-0.12	0	300	0.048	0.407	284	0.069	0.249	234	0.157	0.016
		5kb	876	-0.101	0.003	312	0.081	0.156	296	0.103	0.077	245	0.183	0.004	196	0.054105	0.45134
		10kb	908	-0.076	0.023	319	0.096	0.088	303	0.121	0.035	252	0.196	0.002
		20kb	955	-0.066	0.042	334	0.119	0.03	318	0.145	0.01	265	0.227	0
9	HT-29	1kb	734	-0.17	0	250	-0.073	0.253	241	-0.053	0.41	198	0.002	0.982
		2kb	746	-0.147	0	252	-0.046	0.463	243	-0.027	0.68	199	0.027	0.706
		5kb	767	-0.115	0.001	257	0.005	0.942	248	0.024	0.704	204	0.077	0.272	183	0.063152	0.39571
		10kb	793	-0.094	0.008	262	0.014	0.818	253	0.037	0.558	209	0.082	0.239
		20kb	828	-0.086	0.013	272	0.024	0.693	263	0.044	0.481	217	0.08	0.243
10	Karpas-422	1kb	766	-0.082	0.023	254	0.059	0.352	245	0.063	0.328	201	0.123	0.082
		2kb	780	-0.068	0.057	256	0.072	0.248	247	0.076	0.232	202	0.132	0.061
		5kb	795	-0.037	0.296	269	0.129	0.038	251	0.133	0.035	206	0.189	0.007	181	0.21603	0.0034906
		10kb	819	-0.001	0.973	263	0.169	0.006	254	0.174	0.005	209	0.226	0.001
		20kb	850	0	0.998	268	0.164	0.007	259	0.166	0.007	213	0.21	0.002
11	OCI-LY7	1kb	696	-0.011	0.767	222	0.103	0.127	211	0.092	0.183	170	0.131	0.089
		2kb	711	-0.013	0.738	224	0.105	0.118	213	0.094	0.174	172	0.127	0.096
		5kb	737	0.011	0.764	233	0.152	0.02	222	0.144	0.031	181	0.18	0.015	165	0.19453	0.012289
		10kb	768	0.037	0.303	243	0.172	0.007	232	0.169	0.01	191	0.208	0.004
		20kb	809	0.019	0.584	252	0.139	0.027	241	0.133	0.039	198	0.163	0.022
12	IMR-90	1kb	912	-0.162	0	353	0.042	0.428	339	0.058	0.289	281	0.142	0.017
		2kb	925	-0.151	0	356	0.059	0.269	342	0.074	0.171	283	0.158	0.008
		5kb	941	-0.107	0.001	360	0.121	0.021	346	0.137	0.011	287	0.224	0	250	0.16953	0.0072187
		10kb	966	-0.074	0.021	362	0.154	0.003	348	0.17	0.001	289	0.252	0
		20kb	999	-0.038	0.227	367	0.197	0	353	0.212	0	294	0.295	0
13	Keratinocyte	1kb	911	-0.113	0.001	347	0.088	0.101	332	0.112	0.042	279	0.192	0.001
		2kb	927	-0.099	0.003	350	0.109	0.041	335	0.134	0.014	280	0.217	0
		5kb	946	-0.05	0.124	354	0.172	0.001	339	0.197	0	283	0.278	0	250	0.24656	8.1535e-05
		10kb	977	-0.026	0.409	357	0.201	0	343	0.227	0	286	0.306	0
		20kb	1011	-0.032	0.304	367	0.209	0	352	0.235	0	294	0.305	0
14	Mammary epithelial cell	1kb	901	-0.169	0	336	-0.001	0.989	321	0.027	0.634	269	0.112	0.068
		2kb	911	-0.16	0	336	0.009	0.863	321	0.037	0.505	267	0.124	0.042
		5kb	925	-0.137	0	340	0.039	0.477	325	0.067	0.228	271	0.15	0.013	238	0.12686	0.050622
		10kb	955	-0.113	0	346	0.067	0.214	331	0.099	0.075	277	0.181	0.003
		20kb	998	-0.093	0.003	360	0.101	0.056	345	0.132	0.015	290	0.21	0
15	B cell	1kb	858	-0.214	0	323	0.044	0.431	311	0.054	0.343	259	0.146	0.018
		2kb	872	-0.21	0	325	0.054	0.334	313	0.064	0.262	260	0.155	0.013
		5kb	888	-0.181	0	328	0.092	0.097	316	0.102	0.071	263	0.189	0.002	226	0.22001	0.00086855
		10kb	913	-0.152	0	330	0.122	0.026	318	0.133	0.018	265	0.22	0
		20kb	945	-0.147	0	338	0.122	0.025	326	0.13	0.018	272	0.213	0
16	Fibroblast of lung	1kb	922	-0.108	0.001	355	0.019	0.723	344	0.043	0.43	284	0.121	0.042
		2kb	934	-0.099	0.002	357	0.038	0.47	346	0.062	0.247	285	0.141	0.018
		5kb	949	-0.05	0.125	360	0.115	0.029	349	0.14	0.009	288	0.221	0	257	0.15923	0.010571
		10kb	978	-0.022	0.493	363	0.153	0.004	352	0.181	0.001	290	0.259	0
		20kb	1007	0.01	0.757	368	0.212	0	357	0.24	0	296	0.31	0
17	CD14-positive monocyte	1kb	841	-0.077	0.026	298	0.156	0.007	288	0.177	0.003	238	0.3	0
		2kb	824	-0.114	0.001	296	0.108	0.062	286	0.13	0.028	236	0.256	0
		5kb	841	-0.077	0.026	298	0.156	0.007	288	0.177	0.003	238	0.3	0	211	0.21231	0.0019285
		10kb	864	-0.057	0.093	300	0.174	0.002	290	0.198	0.001	240	0.32	0
		20kb	900	-0.062	0.064	310	0.176	0.002	300	0.198	0.001	248	0.309	0
18	Melanocyte of skin	1kb	978	-0.124	0	378	0.042	0.412	360	0.057	0.283	302	0.156	0.007
		2kb	961	-0.153	0	374	0.014	0.79	356	0.028	0.595	298	0.132	0.022
		5kb	978	-0.124	0	378	0.042	0.412	360	0.057	0.283	302	0.156	0.007	243	0.12736	0.047353
		10kb	1007	-0.085	0.007	383	0.08	0.12	365	0.097	0.065	307	0.195	0.001
		20kb	1044	-0.082	0.008	400	0.076	0.132	382	0.091	0.075	323	0.182	0.001
19	Hematopoietic multipotent progenitor cell	1kb	944	-0.067	0.04	354	0.093	0.081	341	0.105	0.053	331	0.1	0.069
		2kb	961	-0.063	0.051	357	0.113	0.033	344	0.125	0.02	286	0.196	0.011
		5kb	986	-0.034	0.29	367	0.159	0.002	354	0.171	0.001	295	0.241	0	253	0.29594	1.6539e-06
		10kb	1016	0.012	0.696	370	0.206	0	357	0.219	0	298	0.29	0
		20kb	1053	0.025	0.426	377	0.219	0	365	0.232	0	306	0.304	0
20	Fibroblast of dermis	1kb	919	-0.1	0.002	356	0.032	0.549	342	0.052	0.339	285	0.117	0.048
		2kb	932	-0.091	0.006	359	0.048	0.364	345	0.068	0.207	286	0.13	0.027
		5kb	949	-0.0570984	0.078734	363	0.0981476	0.0617585	349	0.118	0.027	290	0.18	0.002	250	0.13091	0.038603
		10kb	976	-0.0218165	0.496012	365	0.126	0.016	351	0.147	0.006	292	0.21	0
		20kb	1011	0.0193594	0.538653	372	0.164	0.0014936	358	0.183	0.000519668	299	0.23	5.89145e-05
21	Articular chondrocyte of knee joint	1kb	899	-0.115	0.000527475	344	0.0125953	0.815943	332	0.0301248	0.58441	278	0.104968	0.080617
		2kb	909	-0.103	0.00182206	346	0.0209132	0.698281	334	0.0384472	0.483757	279	0.111591	0.0626896
		5kb	925	-0.071	0.0300917	350	0.0681204	0.20361	338	0.0852385	0.117786	283	0.156	0.00857789	247	0.17315	0.0063687
		10kb	953	-0.03037	0.349	353	0.109	0.040936	341	0.127	0.018616	286	0.201	0.000613083
		20kb	994	0.0262175	0.408986	362	0.162	0.00203417	350	0.178	0.000799128	294	0.228	7.92496e-05
22	Fibroblast of the aortic adventitia	1kb	913	-0.138	0	360	0.0367461	0.487043	347	0.0578481	0.282553	290	0.112062	0.0566349
		2kb	921	-0.13	0	361	0.048032	0.362839	348	0.0692807	0.197289	291	0.124	0.0348666
		5kb	935	-0.112	0.000631554	364	0.0838871	0.110093	351	0.106	0.0479339	295	0.159	0.0061496	250	0.085	0.181
		10kb	956	-0.084	0.00955221	365	0.107	0.0408685	352	0.13	0.0146724	295	0.185	0.00143481
		20kb	990	-0.0487976	0.124942	371	0.139	0.00749892	358	0.16	0.00233138	299	0.203	0.000403814
23	Fibroblast of villous mesenchyme	1kb	939	0.146	7.05158e-06	377	0.00966412	0.851641	364	0.0285902	0.586647	307	0.0920428	0.107494
		2kb	951	0.137	2.37041e-05	380	0.0234548	0.648552	367	0.0424184	0.417818	308	0.105383	0.0647337
		5kb	968	-0.095	0.00309405	385	0.075666	0.138348	372	0.0950344	0.0671102	313	0.155	0.00613339	247	0.16912	0.0077313
		10kb	995	-0.0540664	0.0882778	389	0.104	0.0401878	376	0.124	0.0157282	317	0.181	0.00121747
		20kb	1027	-0.0159955	0.608641	397	0.122	0.0152826	384	0.141	0.00581014	325	0.183	0.000933912
24	Hair follicle dermal papilla cell	1kb	886	-0.101	0.00254616	337	0.00881118	0.871972	324	0.0305016	0.584356	267	0.106074	0.0836276
		2kb	898	-0.088	0.00848583	340	0.0242108	0.656431	327	0.046116	0.405877	268	0.123	0.044458
		5kb	915	-0.0416654	0.207972	347	0.0849095	0.114374	334	0.107037	0.0506481	275	0.187	0.00186137	245	0.15686	0.013976
		10kb	944	-0.00516627	0.874045	350	0.113	0.0346756	338	0.14	0.0100539	279	0.219	0.000234235
		20kb	981	0.0475593	0.136607	359	0.164	0.00185485	346	0.186	0.000513854	287	0.244	2.85212e-05
25	Osteoblast	1kb	900	0.123	0.000213323	345	0.00760546	0.888064	331	0.0317516	0.564866	275	0.0961308	0.111706
		2kb	916	0.11	0.000849272	348	0.0216293	0.687621	334	0.04576	0.404509	276	0.106237	0.0780834
		5kb	933	-0.074	0.0237599	352	0.073	0.173	338	0.097	0.074	280	0.157	0.008	248	0.10562	0.097021
		10kb	960	-0.041097	0.203294	354	0.0951414	0.0738082	339	0.118	0.0304266	282	0.179	0.00253001
		20kb	997	0.00237072	0.940404	361	0.13	0.0137725	347	0.153	0.00433068	289	0.193	0.00098666
26	Pericyte cell	1kb	950	-0.138	1.98718e-05	372	0.0230322	0.657915	357	0.0420686	0.428112	296	0.10357	0.075219
		2kb	963	-0.129	5.94652e-05	375	0.0361658	0.485029	360	0.0555856	0.292887	297	0.116	0.046421
		5kb	982	-0.094	0.00334403	380	0.0963956	0.0604798	365	0.117	0.0253709	302	0.174	0.00242769	254	0.10056	0.10985
		10kb	1010	-0.0597195	0.057794	386	0.13	0.0103882	371	0.151	0.00345057	308	0.205	0.000299484
		20kb	1041	-0.0226838	0.464719	392	0.16	0.00150753	377	0.18	0.000437491	314	0.222	7.24256e-05
27	Placental epithelial cell	1kb	945	-0.091	0.00520413	385	0.0266935	0.601562	367	0.0449527	0.390525	307	0.111593	0.0507726
		2kb	954	-0.084	0.00968439	387	0.0409938	0.421297	369	0.0596042	0.253417	308	0.132	0.0202312
		5kb	967	-0.0451335	0.160796	392	0.099	0.049051	374	0.12	0.020129	313	0.193	0.000614763	253	0.15964	0.010993
		10kb	990	-0.0168927	0.595499	394	0.128	0.0108059	376	0.15	0.00355407	315	0.221	7.69936e-05
		20kb	1025	0.0131437	0.674261	402	0.143	0.00397678	384	0.162	0.00144202	322	0.213	0.000116207
28	Subcutaneous preadipocyte	1kb	945	-0.097	0.00280635	380	0.0644603	0.209941	362	0.080096	0.128233	303	0.159	0.00548147
		2kb	958	-0.09	0.00531495	382	0.0752016	0.142359	364	0.0909878	0.0829956	305	0.17	0.00292387
		5kb	976	-0.0438641	0.170918	386	0.138	0.00662563	368	0.154	0.00309822	309	0.232	3.81245e-05	250	0.17815	0.0047231
		10kb	1005	-0.00871279	0.782646	389	0.172	0.000651965	371	0.188	0.000261588	312	0.269	1.37296e-06
		20kb	1040	0.0140617	0.650583	396	0.176	0.000447179	378	0.189	0.000214996	317	0.258	3.17266e-06
29	Thoracic aorta endothelial cell	1kb	897	-0.0599861	0.0725435	346	0.132	0.014195	331	0.153	0.00522918	276	0.245	4.006e-05
		2kb	908	-0.0479478	0.148837	348	0.141	0.00836764	334	0.163	0.00279703	277	0.252	2.18146e-05
		5kb	928	-0.0137796	0.675054	355	0.186	0.000429722	341	0.208	0.000110442	284	0.295	0.000110442	246	0.23994	0.00014485
		10kb	953	0.0135873	0.675276	358	0.206	8.55833e-05	344	0.229	1.79649e-05	287	0.314	5.52636e-08
		20kb	995	0.0185855	0.558167	371	0.188	0.000273413	357	0.208	7.45924e-05	298	0.291	3.0296e-07
30	Vein endothelial cell	1kb	935	-0.123	0.000156438	375	0.04458	0.38933	361	0.066243	0.20925	304	0.161	0.00484278
		2kb	943	-0.115	0.000408092	376	0.0523439	0.311395	362	0.074239	0.158672	305	0.169	0.00313646
		5kb	960	-0.084	0.00936712	380	0.0886194	0.0844887	366	0.11	0.0352854	309	0.203	0.000328312	248	0.17381	0.0060661
		10kb	980	-0.059816	0.0612309	382	0.106	0.0378698	368	0.129	0.0131061	311	0.219	9.64341e-05
		20kb	1019	-0.0444386	0.156331	393	0.115	0.0226919	379	0.135	0.0083498	320	0.215	0.000103993
31	Mesenchymal stem cell of adipose	1kb	889	-0.134	5.96207e-05	341	0.0145004	0.789625	324	0.030786	0.580855	269	0.0961599	0.115616
		2kb	901	-0.127	0.000132607	343	0.026537	0.624301	326	0.0431699	0.437264	270	0.10599	0.0821367
		5kb	921	-0.089	0.00672992	349	0.0808842	0.131531	332	0.0978236	0.0750792	276	0.16	0.00782481	244	0.13318	0.037625
		10kb	952	-0.051	0.116978	352	0.111	0.0371182	335	0.13	0.0171865	279	0.194	0.00115513
		20kb	993	-0.00799988	0.801213	361	0.14	0.00768702	344	0.156	0.00366308	286	0.204	0.000531141
32	Mesenchymal stem cell of the bone marrow	1kb	952	-0.08	0.0136975	363	0.0860575	0.101631	346	0.108	0.0446793	286	0.179	0.00244457
		2kb	963	-0.074	0.0216915	365	0.100097	0.0560565	348	0.123	0.0222396	287	0.192	0.00107588
		5kb	978	-0.0425372	0.183793	369	0.146	0.00495921	352	0.169	0.00146492	291	0.2328	4.24477e-05	260	0.23265	0.00015353
		10kb	1004	-0.00447469	0.887389	372	0.181	0.000461884	355	0.207	8.43719e-05	294	0.278	1.34046e-06
		20kb	1039	0.0377977	0.223482	379	0.198	0.000102172	362	0.222	2.02775e-05	300	0.278	9.56222e-07
33	Neural cell	1kb	933	-0.15	4.03536e-06	372	-0.00772025	0.882024	351	0.024005	0.654013	294	0.0949051	0.104372
		2kb	946	-0.141	1.31866e-05	375	-0.00195344	0.969925	354	0.0300893	0.572583	295	0.0966675	0.0974887
		5kb	962	-0.128	6.4943e-05	379	0.0122915	0.811486	358	0.0452205	0.393628	299	0.112536	0.0519014	250	0.076762	0.2265
		10kb	983	-0.108	0.00065621	380	0.0508604	0.322749	359	0.0865992	0.101385	300	0.16	0.00560262
		20kb	1009	-0.106	0.000710983	385	0.0515097	0.313418	364	0.0856926	0.102618	305	0.166	0.00357221
34	Hepatocyte	1kb	1010	-0.122	0.000100473	383	-0.0072629	0.887337	364	-0.000421946	0.993599	305	0.0513442	0.371539
		2kb	1021	-0.11	0.000449505	385	0.0130775	0.798125	367	0.0205368	0.694964	306	0.0810693	0.157168
		5kb	1039	-0.088	0.0046895	391	0.0488988	0.334849	372	0.0574321	0.269205	311	0.116	0.0414988	258	0.082488	0.18658
		10kb	1062	-0.072	0.0185194	392	0.0749398	0.138586	373	0.0845194	0.103148	312	0.143	0.0114752
		20kb	1090	-0.0575035	0.0577121	398	0.109	0.0296256	379	0.121	0.0186574	318	0.178	0.00144247
35	Induced pluripotent stem cell	1kb	963	-0.15	3.05961e-06	363	-0.0250572	0.634194	349	-0.0244389	0.649119	293	0.028873	0.622566
		2kb	977	-0.14	1.05121e-05	368	-0.0108978	0.834956	354	-0.00979158	0.854343	296	0.0386092	0.508167
		5kb	1000	-0.115	0.000263385	375	0.019013	0.713628	361	0.0210702	0.689901	303	0.068227	0.236376	237	0.16436	0.011274
		10kb	1026	-0.078	0.0122685	378	0.04799	0.352124	364	0.0511044	0.330905	306	0.0907545	0.113119
		20kb	1056	-0.073	0.0178842	384	0.0497402	0.330986	370	0.0522145	0.316512	312	0.106017	0.0614288
36	Fibroblast of arm	1kb	868	-0.189	2.04117e-08	341	-0.0167951	0.757304	331	0.00178373	0.974209	276	0.0732294	0.22525
		2kb	874	-0.179	9.96673e-08	342	-0.00516074	0.924243	332	0.0136411	0.804424	277	0.085527	0.155719
		5kb	885	-0.16	1.70146e-06	344	0.0150146	0.78141	334	0.0338707	0.537324	279	0.101804	0.0896502	240	0.061961	0.33917
		10kb	909	-0.131	7.83416e-05	347	0.0442749	0.410976	337	0.0655556	0.230038	281	0.127	0.0332144
		20kb	941	-0.0632122	0.0525694	354	0.12	0.0243436	344	0.14	0.00916979	286	0.191	0.00113857
37	H1-hESC	1kb	993	-0.15	2.11014e-06	388	0.0223603	0.660603	373	0.0206165	0.691459	318	0.0721711	0.199281
		2kb	1008	-0.13	3.28361e-05	391	0.0421678	0.405683	376	0.0411294	0.426492	319	0.0952571	0.0894073
		5kb	1029	-0.112	0.000326201	397	0.0640449	0.202887	382	0.0634765	0.215783	325	0.116	0.0368839	252	0.24759	7.1002e-05
		10kb	1058	-0.087	0.00472213	399	0.0876904	0.0802062	384	0.087721	0.0860375	327	0.136	0.0140055
		20kb	1086	0.00666417	-0.082	404	0.0781504	0.116803	389	0.0771322	0.12885	332	0.132	0.0163719
38	Bipolar spindle neuron	1kb	1001	-0.127	5.25984e-05	399	-0.0371705	0.459053	381	-0.035133	0.494148	322	0.0148208	0.791063
		2kb	1010	-0.116	0.000222809	401	-0.027061	0.588988	383	-0.0248354	0.628013	323	0.0246518	0.658926
		5kb	1024	-0.109	0.000501648	404	-0.016032	0.748013	386	-0.0142141	0.780727	326	0.030521	0.582949	255	0.051267	0.41497
		10kb	1049	-0.094	0.00243035	405	0.00842463	0.86578	387	0.0118581	0.816126	327	0.0580482	0.295304
		20kb	1071	-0.089	0.00357776	408	0.0216809	0.662372	390	0.0255274	0.615253	330	0.0763101	0.166665
39	Neural progenitor cell	1kb	1007	-0.124	7.93667e-05	398	0.0332252	0.508652	379	0.0261333	0.612037	325	0.0892353	0.108336
		2kb	1016	-0.109	0.0004766	400	0.0436406	0.38403	381	0.0366417	0.47578	325	0.0989422	0.0748789
		5kb	1036	-0.093	0.00261716	407	0.0738264	0.137057	388	0.0671756	0.186692	332	0.13	0.0179322	264	0.22326	0.00025552
		10kb	1063	-0.072	0.0182461	409	0.1	0.0431525	390	0.0941188	0.0633319	334	0.157	0.00394568
		20kb	1092	-0.062	0.0417505	416	0.111	0.0238948	397	0.104	0.0385021	339	0.175	0.00123738
40	Smooth muscle cell	1kb	1000	-0.145	4.26851e-06	400	-0.00695521	0.88971	382	-0.00554476	0.913982	325	0.0577025	0.299688
		2kb	1008	-0.129	3.83929e-05	403	0.00878519	0.860438	385	0.010767	0.833213	326	0.0762404	0.169669
		5kb	1022	-0.117	0.00017932	407	0.0260076	0.600865	389	0.0284155	0.576332	330	0.0879	0.110979	264	0.10218	0.097577
		10kb	1045	-0.101	0.00110299	408	0.0437711	0.377861	390	0.047292	0.351613	331	0.103719	0.0594375
		20kb	1067	-0.085	0.0056532	414	0.0840511	0.0876292	396	0.0891566	0.0763755	337	0.148	0.00652823
41	LHCN-M2	1kb	931	-0.119	0	366	0.088	0.094	354	0.111	0.037	299	0.196	0.001
		2kb	937	-0.107	0.00100476	369	0.106	0.0421195	356	0.128	0.0153078	300	0.214	0.000188766
		5kb	952	-0.078	0.0158458	371	0.135	0.00913119	358	0.157	0.00288231	302	0.238	2.90391e-05	245	0.096509	0.13197
		10kb	977	-0.0594208	0.0633712	373	0.157	0.00237898	360	0.179	0.00063432	304	0.259	4.9589e-06
		20kb	1004	-0.0127179	0.687321	380	0.199	9.48915e-05	367	0.218	2.44351e-05	310	0.285	3.32378e-07

## Sheet: Supplementary Table 6
Supplementary Table 6. Pearson correlations between mRNA expression and miRNA expression in human cells. Results are presented in Figure 4 in the same order as listed in the table.
			All miRNAs
				Not weighted		Weighted
			N	r	p	W1	W2	W3
1	A549	1kb	894	0.021	0.532	0.325	0.118	0.249
		2kb	909	0.021	0.527	0.325	0.118	0.249
		5kb	931	0.022	0.501	0.32	0.115	0.258
		10kb	961	0.021	0.525	0.31	0.103	0.234
		20kb	1004	0.018	0.575	0.297	0.101	0.235
2	K562	1kb	834	0.042	0.227	0.438	0.194	0.295
		2kb	848	0.042	0.223	0.437	0.195	0.295
		5kb	870	0.042	0.22	0.134	0.096	0.107
		10kb	894	0.039	0.24	0.168	0.117	0.159
		20kb	933	0.034	0.294	0.321	0.15	0.252
3	HepG2	1kb	830	0.013	0.704	0.204	0.109	0.315
		2kb	839	0.013	0.709	0.204	0.109	0.315
		5kb	861	0.016	0.643	0.184	0.111	0.248
		10kb	884	0.014	0.683	0.159	0.097	0.178
		20kb	921	0.021	0.528	0.219	0.148	0.252
4	GM12878	1kb	890	0.014	0.674	0.155	0.041	0.414
		2kb	904	0.014	0.676	0.155	0.041	0.413
		5kb	921	0.018	0.587	0.159	0.051	0.372
		10kb	946	0.017	0.598	0.146	0.048	0.328
		20kb	988	0.008	0.8	0.125	0.036	0.214
5	MCF7	1kb	930	0.1	0.002	0.237	0.136	0.539
		2kb	946	0.1	0.002	0.237	0.137	0.539
		5kb	967	0.115	0	0.336	0.238	0.642
		10kb	1000	0.118	0	0.369	0.269	0.642
		20kb	1050	0.117	0	0.387	0.314	0.645
6	SK-N-SH	1kb	875	0.016	0.639	0.312	0.135	0.366
		2kb	887	0.016	0.635	0.311	0.135	0.366
		5kb	904	0.021	0.529	0.344	0.18	0.424
		10kb	926	0.02	0.545	0.334	0.175	0.411
		20kb	956	0.019	0.566	0.282	0.131	0.362
7	HeLa-S3	1kb	845	0.041	0.239	0.136	0.122	0.274
		2kb	860	0.041	0.234	0.136	0.122	0.274
		5kb	877	0.042	0.218	0.134	0.105	0.269
		10kb	900	0.034	0.305	0.111	0.076	0.198
		20kb	931	0.027	0.409	0.122	0.063	0.228
8	A375	1kb	836	-0.005	0.894	0.028	0.054	222
		2kb	850	-0.005	0.893	0.028	0.054	0.221
		5kb	876	0.063	0.064	0.292	0.348	0.609
		10kb	908	0.067	0.042	0.292	0.331	0.602
		20kb	955	0.048	0.135	0.289	0.328	0.586
9	HT-29	1kb	734	-0.006	0.864	0.274	0.103	0.446
		2kb	746	-0.006	0.864	0.274	0.1	0.446
		5kb	767	0.009	0.795	0.464	0.23	0.592
		10kb	793	0.011	0.758	0.48	0.242	0.591
		20kb	828	0.006	0.859	0.488	0.276	0.64
10	Karpas-422	1kb	766	-0.007	0.848	0.093	0.029	0.114
		2kb	780	-0.007	0.85	0.093	0.029	0.113
		5kb	795	0.056	0.112	0.67	0.357	0.67
		10kb	819	0.059	0.093	0.686	0.371	0.673
		20kb	850	0.042	0.22	0.626	0.335	0.601
11	OCI-LY7	1kb	696	-0.004	0.914	0.061	0.013	0.101
		2kb	711	-0.008	0.835	0.06	0.012	0.1
		5kb	737	0.012	0.741	0.377	0.205	0.307
		10kb	768	0.017	0.641	0.439	0.248	0.34
		20kb	809	0.013	0.715	0.397	0.228	0.298
12	IMR-90	1kb	912	-0.004	0.906	0.07	0.022	0.127
		2kb	925	-0.004	0.906	0.069	0.022	0.126
		5kb	941	-0.003	0.93	0.09	0.03	0.164
		10kb	966	-0.004	0.911	0.085	0.016	0.152
		20kb	999	-0.004	0.902	0.068	0.015	0.131
13	Keratinocyte	1kb	911	-0.006	0.86	0.114	0.021	0.036
		2kb	927	-0.006	0.861	0.114	0.021	0.036
		5kb	946	-0.004	0.909	0.109	0.018	0.055
		10kb	977	0	0.991	0.091	0.018	0.058
		20kb	1011	0.003	0.934	0.094	0.025	0.08
14	Mammary epithelial cell	1kb	901	-0.02	0.553	0.035	-0.015	0.036
		2kb	911	-0.02	0.556	0.035	-0.014	0.036
		5kb	925	-0.007	0.831	0.097	0.063	0.239
		10kb	955	0	0.99	0.113	0.088	0.261
		20kb	998	-0.002	0.951	0.13	0.112	0.261
15	B cell	1kb	858	0.053	0.12	0.407	0.236	0.506
		2kb	872	0.018	0.593	0.383	0.191	0.495
		5kb	888	0.022	0.51	0.517	0.223	0.578
		10kb	913	0.031	0.355	0.636	0.31	0.623
		20kb	945	0.024	0.469	0.567	0.244	0.555
16	Fibroblast of lung	1kb	922	-0.003	0.938	0.063	0.01	0.118
		2kb	934	-0.002	0.948	0.063	0.01	0.119
		5kb	949	0.001	0.988	0.084	0.016	0.149
		10kb	978	0.001	0.969	0.08	0.04	0.135
		20kb	1007	0.01	0.757	0.089	0.01	0.165
17	CD14-positive monocyte	1kb	841	0.022	0.523	0.346	0.244	0.273
		2kb	824	0.021	0.549	0.346	0.244	0.273
		5kb	841	0.022	0.523	0.352	0.152	0.298
		10kb	864	0.066	0.051	0.315	0.211	0.314
		20kb	900	0.059	0.078	0.319	0.216	0.326
18	Melanocyte of skin	1kb	978	0.045	0.157	0.034	0.028	0.09
		2kb	961	0.005	0.887	0.034	0.028	0.09
		5kb	978	0.045	0.157	0.316	0.266	0.379
		10kb	1007	0.057	0.07	0.392	0.302	0.45
		20kb	1044	0.039	0.208	0.381	0.293	0.43
19	Hematopoietic multipotent progenitor cell	1kb	944	0.015	0.653	0.364	0.105	0.26
		2kb	961	0.014	0.656	0.364	0.105	0.26
		5kb	986	0.0536294	0.0923613	0.706	0.303	0.681
		10kb	1016	0.061	0.05	0.722	0.33	0.691
		20kb	1053	0.031	0.317	0.672	0.306	0.613
20	Fibroblast of dermis	1kb	919	-0.005	0.889	0.017	-0.011	0.024
		2kb	932	-0.004	0.893	0.017	-0.011	0.024
		5kb	949	0.0156421	0.630331	0.143	0.079	0.277
		10kb	976	0.0236209	0.461062	0.184	0.101	0.327
		20kb	1011	0.0101053	0.74827	0.188	0.108	0.333
21	Articular chondrocyte of knee joint	1kb	899	0.0285332	0.392825	0.277	0.125	0.151
		2kb	909	0.0285791	0.389437	0.277	0.126	0.151
		5kb	925	0.0337957	0.304533	0.291	0.136	0.217
		10kb	953	0.0328436	0.311133	0.289	0.129	0.225
		20kb	994	0.0213347	0.501668	0.275	0.128	0.211
22	Fibroblast of the aortic adventitia	1kb	913	-0.003	0.91754	0.014	0.013	-0.027
		2kb	921	-0.00338215	0.918358	0.014	0.013	-0.027
		5kb	935	0.00540623	0.868873	0.214	0.107	0.271
		10kb	956	0.00582886	0.857161	0.224	0.111	0.286
		20kb	990	0.00363699	0.909007	0.224	0.1	0.301
23	Fibroblast of villous mesenchyme	1kb	939	0.00639813	0.844767	0.051	0.01	0.062
		2kb	951	0.00655702	0.839961	0.051	0.011	0.062
		5kb	968	0.0213432	0.507164	0.129	0.078	0.237
		10kb	995	0.0315956	0.319428	0.18	114	0.324
		20kb	1027	0.0206556	0.508478	0.186	0.124	0.323
24	Hair follicle dermal papilla cell	1kb	886	0.0140846	0.675459	0.209	0.106	0.086
		2kb	898	0.0141882	0.671126	0.209	0.107	0.086
		5kb	915	0.0272153	0.410928	0.271	0.151	0.267
		10kb	944	0.0298273	0.359971	0.283	0.151	0.292
		20kb	981	0.0184421	0.563982	0.287	0.161	0.301
25	Osteoblast	1kb	900	0.00769147	0.81776	0.087	0.041	0.025
		2kb	916	0.00792181	0.810769	0.087	0.042	0.025
		5kb	933	0.022096	0.500246	0.208	0.136	0.28
		10kb	960	0.0294723	0.361677	0.259	0.163	0.359
		20kb	997	0.020512	0.517678	0.255	0.167	0.35
26	Pericyte cell	1kb	950	-0.010685	0.742223	-0.018	-0.022	0.018
		2kb	963	-0.0105286	0.74419	-0.018	-0.021	0.018
		5kb	982	0.00306731	0.923522	0.149	0.085	0.236
		10kb	1010	0.0118784	0.706138	0.249	0.149	0.344
		20kb	1041	0.00505955	0.87048	0.241	0.143	0.318
27	Placental epithelial cell	1kb	945	-0.00294762	0.927896	0.018	0.007	0.027
		2kb	954	-0.00291656	0.928315	0.018	0.007	0.027
		5kb	967	0.0217319	0.499679	0.146	95	0.276
		10kb	990	0.0289229	0.363308	0.186	0.118	0.329
		20kb	1025	0.0181804	0.560974	0.183	0.127	0.32
28	Subcutaneous preadipocyte	1kb	945	0.00948135	0.770986	0.002	0.021	0.104
		2kb	958	0.00954111	0.768045	0.002	0.021	0.104
		5kb	976	0.045353	0.156838	0.286	0.223	0.497
		10kb	1005	0.0530882	0.0925534	0.331	0.238	0.522
		20kb	1040	0.0333128	0.283131	0.323	0.236	0.495
29	Thoracic aorta endothelial cell	1kb	897	0.082	0.0140985	0.415	0.417	0.273
		2kb	908	0.082	0.01363	0.415	0.417	0.273
		5kb	928	0.085	0.0099663	0.415	0.388	0.295
		10kb	953	0.081	0.012065	0.402	0.34	0.283
		20kb	995	0.0602031	0.0576487	0.395	0.329	0.267
30	Vein endothelial cell	1kb	935	0.084	0.010274	0.57	0.454	0.373
		2kb	943	0.084	0.0100798	0.57	0.454	0.373
		5kb	960	0.088	0.00622121	0.567	0.427	0.408
		10kb	980	0.089	0.00547442	0.538	0.388	0.357
		20kb	1019	0.062	0.0484378	0.529	0.372	0.34
31	Mesenchymal stem cell of adipose	1kb	889	0.000680294	0.98384	-0.029	-0.021	0.082
		2kb	901	0.000652834	0.984387	-0.029	-0.021	0.082
		5kb	921	0.0120366	0.715258	0.03	0.019	0.209
		10kb	952	0.0132264	0.683585	0.044	0.024	0.224
		20kb	993	0.00486977	0.878191	0.048	0.026	0.235
32	Mesenchymal stem cell of the bone marrow	1kb	952	0.0351438	0.278696	0.099	0.128	0.125
		2kb	963	0.0351805	0.275427	0.099	0.128	0.125
		5kb	978	0.0472281	0.139971	0.189	0.213	0.313
		10kb	1004	0.0470059	0.136647	0.219	0.215	0.365
		20kb	1039	0.0305197	0.325705	0.214	0.201	0.343
33	Neural cell	1kb	933	0.045714	0.162958	0.155	0.142	0.217
		2kb	946	0.0458927	0.158421	0.154	0.142	0.217
		5kb	962	0.0517841	0.108465	0.225	0.197	0.263
		10kb	983	0.0533366	0.0946592	0.265	0.226	0.29
		20kb	1009	0.0556939	0.0770135	0.276	0.216	0.35
34	Hepatocyte	1kb	1010	-0.00911139	0.772419	-0.034	0.006	-0.128
		2kb	1021	-0.00919363	0.769208	-0.035	0.006	-0.128
		5kb	1039	-0.00364878	0.906486	0.008	0.048	-0.075
		10kb	1062	-0.00249801	0.935195	0.018	0.059	-0.067
		20kb	1090	-0.00322098	0.915408	0.012	0.05	-0.065
35	Induced pluripotent stem cell	1kb	963	0.085	0.00823028	0.148	0.421	0.173
		2kb	977	0.085	0.00799639	0.148	0.421	0.173
		5kb	1000	0.097	0.00206325	0.24	0.445	0.219
		10kb	1026	0.101	0.0012321	0.279	0.455	0.233
		20kb	1056	0.088	0.00431354	0.282	0.456	0.241
36	Fibroblast of arm	1kb	868	-0.00215294	0.949497	0.035	0.032	0.021
		2kb	874	-0.00216676	0.948998	0.035	0.032	0.021
		5kb	885	0.000200888	0.995238	0.063	0.033	0.033
		10kb	909	-0.00163662	0.9607	0.059	0.021	0.029
		20kb	941	-0.00524774	0.872278	0.059	0.009	0.028
37	H1-hESC	1kb	993	0.758	7.33674e-186	0.925	0.909	0.972
		2kb	1008	0.757	1.97968e-188	0.925	0.909	0.972
		5kb	1029	0.754	5.50357e-190	0.924	0.909	0.972
		10kb	1058	0.752	4.41906e-193	0.923	0.909	0.971
		20kb	1086	0.688	4.07833e-153	0.922	0.909	0.97
38	Bipolar spindle neuron	1kb	1001	-0.0186815	0.554943	-0.022	-0.095	-0.082
		2kb	1010	-0.0182225	0.562959	-0.021	-0.095	-0.082
		5kb	1024	-0.0168749	0.589629	-0.003	-0.102	-0.007
		10kb	1049	-0.0171124	0.579839	0.007	-0.107	-0.065
		20kb	1071	-0.0102925	0.736532	0.043	-0.064	-0.02
39	Neural progenitor cell	1kb	1007	0.105	0.00081487	0.577	0.684	0.755
		2kb	1016	0.105	0.000793548	0.577	0.684	0.754
		5kb	1036	0.104	0.000794507	0.552	0.669	0.724
		10kb	1063	0.012	0.000851991	0.514	0.647	0.671
		20kb	1092	0.106	0.000439346	0.528	0.669	0.657
40	Smooth muscle cell	1kb	1000	0.0335241	0.289555	0.028	0.102	0.007
		2kb	1008	0.0336499	0.285824	0.028	0.102	0.007
		5kb	1022	0.044176	0.158182	0.044	0.104	0.041
		10kb	1045	0.0442963	0.15245	0.052	0.105	0.052
		20kb	1067	0.0498204	0.103847	0.065	0.123	0.064
41	LHCN-M2	1kb	931	-0.002	0.961	0.096	0.082	0.097
		2kb	937	-0.00151184	0.963138	0.096	0.082	0.097
		5kb	952	-0.00059004	0.985494	0.101	0.074	0.11
		10kb	977	-0.0026398	0.934323	0.095	0.056	0.105
		20kb	1004	-0.00503293	0.873452	0.086	0.048	0.088

## Sheet: Supplementary Table 7
Supplementary Table 7. Pearson correlations between Pol2 ChIP-seq data and miRNA expression in human cells.
			All miRNAs
				Not weighted		Weighted
			N	r	p	W1	W2	W3
1	A549	1kb	551	0.236	0	0.266	0.468	0.318
		2kb	690	0.218	0	0.311	0.439	0.313
		5kb	904	0.307	0	0.337	0.58	0.332
		10kb	1050	0.258	0	0.344	0.533	0.211
		20kb	1164	0.216	0	0.506	0.535	0.207
2	K562	1kb	520	0.089	0.042	0.374	0.24	0.231
		2kb	599	0.073	0.074	0.259	0.185	0.232
		5kb	698	0.118	0.002	0.296	0.312	0.287
		10kb	799	0.175	0	0.362	0.417	0.302
		20kb	904	0.12	0	0.272	0.253	0.197
3	HepG2	1kb	43	-0.107	0.497	-0.216	-0.185	-0.195
		2kb	61	-0.019	0.887	-0.199	-0.014	-0.123
		5kb	107	-0.031	0.753	-0.071	-0.019	-0.026
		10kb	166	-0.036	0.649	-0.066	-0.019	-0.015
		20kb	250	-0.067	0.293	-0.127	-0.175	-0.128
4	GM12878	1kb	45	-0.11	0.471	-0.179	-0.235	-0.233
		2kb	69	-0.06	0.626	-0.134	-0.063	-0.251
		5kb	136	0.029	0.734	0.206	0.112	0.034
		10kb	232	0.049	0.462	0.565	0.303	0.221
		20kb	337	0	0.993	0.437	0.136	0.044
5	SK-N-SH	1kb	125	0.018	0.843	0.031	0.109	-0.055
		2kb	171	0.197	0.01	0.497	0.31	0.406
		5kb	295	0.293	0	0.381	0.287	0.565
		10kb	434	0.269	0	0.387	0.335	0.618
		20kb	590	0.293	0	0.408	0.408	0.589
6	HeLa-S3	1kb	37	-0.2	0.236	-0.175	-0.211	-0.136
		2kb	49	-0.133	0.363	-0.466	-0.244	-0.24
		5kb	102	-0.022	0.829	0.374	0.203	0.064
		10kb	166	-0.049	0.532	-0.002	-0.04	0.09
		20kb	258	-0.055	0.38	-0.002	-0.063	0.052
7	Induced pluripotent stem cell	1kb	592	0.265	0	0.302	0.468	0.267
		2kb	732	0.275	0	0.453	0.467	0.473
		5kb	926	0.247	0	0.45	0.488	0.534
		10kb	1071	0.225	0	0.26	0.473	0.372
		20kb	1185	0.18	0	0.269	0.425	0.215
8	H1-hESC	1kb	152	0.507	0	0.627	0.772	0.629
		2kb	196	0.505	0	0.666	0.799	0.665
		5kb	285	0.435	0	0.657	0.826	0.666
		10kb	411	0.337	0	0.519	0.785	0.586
		20kb	550	0.274	0	0.443	0.74	0.498
9	Bipolar spindle neuron	1kb	174	-0.02	0.792	0.216	-0.015	0.519
		2kb	247	0.039	0.538	0.299	0.153	0.495
		5kb	412	0.159	0.001	0.346	0.223	0.497
		10kb	576	0.209	0	0.384	0.313	0.262
		20kb	770	0.049	0.177	0.046	-0.29	-0.087
10	HCT116	1kb	34	-0.167	0.344	-0.135	-0.193	-0.204
		2kb	47	-0.183	0.219	-0.153	-0.228	-0.21
		5kb	107	0.06	0.537	-0.087	0.163	-0.061
		10kb	189	0	0.999	0.189	0.113	0.013
		20kb	289	0.136	0.021	0.385	0.402	0.183
11	MCF7	1kb	648	0.079	0.045	0.195	0.183	0.199
		2kb	759	0.141	0	0.292	0.259	0.379
		5kb	910	0.263	0	0.488	0.445	0.594
		10kb	1050	0.272	0	0.326	0.507	0.461
		20kb	1170	0.242	0	0.358	0.546	0.352

## Sheet: Supplementary Table 8
Supplementary Table 8. Correlations between Pol2 ChIP-seq data and miRNA expression in human tissues. Some of the results are presented in Figure 5A in the same order as listed below.
			All miRNAs								Cut-off at 1000			Cut-off at 800			Cut-off at 600			pri-miRNA
				Spearman		Pearson		Weighted Pearson			Spearman			Spearman			Spearman			Spearman
			N	ρ	p	r	p	W1	W2	W3	N	ρ	p	N	ρ	p	N	ρ	p	N	ρ	p
1	Homo sapiens adrenal gland female adult (51 year)	2kb	791	0.141	0	0.1	0.005	0.347	0.25	0.373	270	0.249	3.42249e-05	258	0.256	3.17586e-05	216	0.329	7.32994e-07	266	0.135	0.027
		5kb	1059	0.135	0	0.079	0.01	0.371	0.25	0.352	375	0.28	3.54032e-08	353	0.287	4.04503e-08	301	0.353	3.01608e-10	272	0.18	0.003
		10kb	1236	0.166	0	-0.002	0.939	-0.119	-0.014	0.052	442	0.305	5.96994e-11	420	0.314	4.39795e-11	358	0.382	6.94581e-14	277	0.19	0.002
		20kb	1377	0.165	0	0.029	0.28	0.056	0.044	0.056	493	0.27	1.12868e-09	468	0.277	1.16003e-09	402	0.338	3.1119e-12	279	0.231	0.0001
2	Homo sapiens body of pancreas female adult (51 year)	2kb	721	0.154	0	0.156	0	0.49	0.15	0.664	217	0.299	7.34158e-06	213	0.308	4.48787e-06	179	0.349	1.69324e-06	267	0.119	0.053
		5kb	980	0.138	0	0.152	0	0.537	0.177	0.75	301	0.244	1.85759e-05	288	0.251	1.60633e-05	242	0.264	3.16893e-05	273	0.175	0.004
		10kb	1175	0.121	0	0.121	0	0.176	0.119	0.548	383	0.26	2.37887e-07	366	0.27	1.61212e-07	309	0.299	8.33814e-08	276	0.181	0.003
		20kb	1299	0.141	0	0.089	0.001	0.157	0.09	0.379	435	0.31	3.92591e-11	416	0.338	1.31693e-12	353	0.388	3.96234e-14	278	0.235	0
3	Homo sapiens body of pancreas female adult (53 years)	2kb	734	0.104	0.005	0.233	0	0.331	0.138	0.71	250	0.234	0.000193829	246	0.239	0.000156312	204	0.298	1.51868e-05	263	-0.012	0.842
		5kb	1053	0.094	0.002	0.188	0	0.346	0.145	0.716	365	0.21	5.25844e-05	354	0.229	1.40038e-05	302	0.259	5.15431e-06	268	0.048	0.437
		10kb	1252	0.077	0.007	0.161	0	0.058	0.101	0.506	440	0.167	0.000450404	421	0.172	0.000384398	358	0.195	0.000203641	276	0.087	0.152
		20kb	1379	0.088	0.001	0.126	0	0.057	0.08	0.411	492	0.199	8.35868e-06	467	0.189	3.97355e-05	402	0.216	1.24359e-05	277	0.126	0.037
	Homo sapiens Peyer's patch male adult (54 years)	2kb	608	0.091	0.024	0.185	0	0.56	0.313	0.587	195	0.225	0.0015757	188	0.225	0.00189447	158	0.31	7.31651e-05	259	0.081	0.192
		5kb	932	0.118	0.0003	0.005	0.816	-0.046	-0.012	0.062	291	0.195	0.000835684	278	0.211	0.000406918	236	0.261	5.04071e-05	269	0.15	0.014
		10kb	1146	0.125	0	0.002	0.947	-0.123	-0.021	0.028	366	0.198	0.000136289	351	0.207	9.35805e-05	301	0.265	3.06894e-06	275	0.176	0.004
		20kb	1295	0.131	0	0.002	0.929	-0.107	-0.017	0.018	435	0.239	4.36198e-07	415	0.253	1.75559e-07	356	0.302	6.35912e-09	278	0.238	0
5	Homo sapiens sigmoid colon female adult (51 year)	2kb	645	0.055	0.161	0.02	0.62	0.106	0.008	0.142	211	0.211	0.00204217	199	0.215	0.00227189	169	0.233	0.0023485	258	0.066	0.288
		5kb	985	0.088	0.006	0.02	0.537	0.115	0.039	0.136	322	0.211	0.000131633	301	0.209	0.000263982	257	0.239	0.00011172	269	0.127	0.037
		10kb	1204	0.101	0.0005	0.024	0.411	0.056	0.043	0.143	413	0.248	3.32642e-07	389	0.256	2.99194e-07	333	0.284	1.32785e-07	272	0.13	0.032
		20kb	1337	0.111	0	0.001	0.976	-0.064	-0.016	0.003	467	0.283	4.62411e-10	443	0.291	4.43321e-10	380	0.336	1.88042e-11	278	0.164	0.006
6	Homo sapiens stomach male adult (37 years)	2kb	533	0.035	0.416	-0.014	0.752	0.049	-0.036	0.028	159	0.107	0.178	149	0.103	0.212	131	0.113	0.198	250	-0.19	0.003
		5kb	945	0.04	0.219	-0.039	0.231	-0.313	-0.136	-0.124	324	0.173	0.002	305	0.143	0.012	266	0.158	0.01	264	-0.15	0.015
		10kb	1229	0.004	0.894	-0.038	0.179	-0.232	-0.078	-0.143	432	0.081	0.093	408	0.064	0.195	350	0.08	0.136	273	-0.126	0.037
		20kb	1366	-0.015	0.59	-0.002	0.941	-0.221	-0.08	-0.115	485	0.095	0.037	460	0.075	0.108	395	0.101	0.045	278	-0.19	0.002
7	Homo sapiens stomach male adult (54 years)	2kb	615	0.058	0.15	0.096	0.017	0.082	0.035	0.461	196	0.117	0.102	187	0.135	0.066	150	0.176	0.032	252	-0.064	0.31
		5kb	978	0.071	0.026	0.069	0.032	0.05	0.033	0.388	334	0.164	0.003	321	0.194	0.0005	268	0.259	0	264	-0.023	0.712
		10kb	1228	0.103	0.0003	0.069	0.016	0.056	0.056	0.336	419	0.199	0	404	0.212	0	341	0.279	0	272	0.032	0.595
		20kb	1351	0.159	0	0.061	0.026	0.084	0.054	0.186	465	0.293	0	448	0.305	0	384	0.381	0	278	0.056	0.355
8	Homo sapiens uterus female adult (53 years)	2kb	752	0.109	0.003	0.006	0.87	0.035	-0.013	0.099	266	0.323	0	258	0.32	0	216	0.396	0	272	0.15	0.013
		5kb	1053	0.161	0	0.049	0.115	0.153	0.083	0.148	365	0.34	0	350	0.339	0	296	0.405	0	274	0.185	0.002
		10kb	1262	0.15	0	0.047	0.096	-0.121	0.023	0.066	446	0.305	0	423	0.32	0	361	0.389	0	276	0.215	0.0003
		20kb	1369	0.152	0	0.089	0.001	0.043	0.127	0.131	487	0.349	0	461	0.355	0	395	0.43	0	279	0.256	0
9	Homo sapiens body of pancreas male adult (37 years)	2kb	736	0.129	0.004	0.192	0	0.151	0.205	0.318	239	0.298	2.70867e-06	234	0.295	4.56487e-06	199	0.372	6.5695e-08	263	0.104	0.093
		5kb	1011	0.171	0	0.216	0	0.178	0.241	0.346	338	0.335	2.7591e-10	328	0.339	2.949e-10	280	0.38	4.85568e-11	267	0.15	0.014
		10kb	1186	0.185	0	0.202	0	0.237	0.256	0.362	410	0.329	7.83241e-12	393	0.335	9.4457e-12	334	0.382	4.72453e-13	277	0.174	0.004
		20kb	1295	0.186	0	0.197	0	0.349	0.362	0.339	443	0.327	1.71814e-12	425	0.333	1.97167e-12	363	0.407	7.06153e-16	277	0.209	0.0005
10	Homo sapiens body of pancreas male adult (54 years)	2kb	731	0.077	0.037	0.165	0	0.161	0.22	0.252	229	0.157	0.0171829	223	0.156	0.0196229	188	0.204	0.00495942	264	0.085	0.168
		5kb	1009	0.141	0	0.174	0	0.175	0.246	0.265	338	0.256	1.93916e-06	326	0.257	2.55519e-06	279	0.314	8.15241e-08	272	0.116	0.057
		10kb	1184	0.172	0	0.162	0	0.254	0.254	0.279	406	0.342	1.43527e-12	391	0.35	1.04267e-12	332	0.42	1.3728e-15	275	0.136	0.024
		20kb	1308	0.177	0	0.168	0	0.352	0.375	0.293	453	0.351	1.37266e-14	436	0.36	8.44096e-15	373	0.445	1.42145e-19	277	0.18	0.003

## Sheet: Supplementary Table 9
Supplementary Table 9. Spearman correlations between mRNA expression and miRNA expression in human tissues. Some of the results are presented in Figure 5B in the same order as listed below.
			All miRNAs			Cut-off at 1000			Cut-off at 800			Cut-off at 600			pri-miRNA
			N	ρ	p	N	ρ	p	N	ρ	p	N	ρ	p	N	ρ	p
1	Homo sapiens adrenal gland female adult (51 year)	2kb	910	-0.251	1.51964e-14	345	-0.183	0.000627094	330	-0.177	0.00122115	274	-0.108855	0.0720224
		5kb	927	-0.222	8.4969e-12	339	-0.149	0.00594261	324	-0.142	0.0102317	268	-0.0677608	0.268996	242	-0.06408	0.32085
		10kb	948	-0.192	2.64752e-09	352	-0.133	0.0121844	337	-0.125	0.0216839	281	-0.0629384	0.293085
		20kb	980	-0.142	7.76614e-06	362	-0.0661771	0.20907	347	-0.0562783	0.295841	289	-0.00374876	0.949406
2	Homo sapiens adrenal gland female adult (53 years)	2kb	967	-0.184	8.8942e-09	364	-0.107	0.0419257	349	-0.0944504	0.0780541	289	-0.042879	0.467767
		5kb	988	-0.147	3.6142e-06	372	-0.0699258	0.178371	357	-0.0565077	0.286972	297	-0.00628187	0.914151	252	0.0035583	0.95518
		10kb	1016	-0.115	0.000251361	374	-0.0396412	0.444654	359	-0.0229073	0.665323	299	0.0253046	0.662986
		20kb	1051	-0.068	0.0283421	382	0.0188896	0.712861	367	0.0373792	0.475295	307	0.0795316	0.164521
3	Homo sapiens adrenal gland male adult (37 years)	2kb	958	-0.148	4.1134e-06	369	-0.000544513	0.991683	354	0.0143437	0.787981	295	0.108036	0.0638642
		5kb	975	-0.112	0.000458461	375	0.0423401	0.413619	360	0.057228	0.278837	301	0.144	0.0125167	254	0.10004	0.11172
		10kb	1002	-0.091	0.00388561	377	0.0642758	0.213076	362	0.080547	0.126092	303	0.165	0.00388053
		20kb	1032	-0.0360901	0.246718	384	0.136	0.00775739	369	0.152	0.00335851	310	0.23	4.51302e-05
4	Homo sapiens adrenal gland male adult (54 years)	2kb	1025	-0.163	1.48089e-07	400	0.0410043	0.413435	384	0.0503036	0.325532	325	0.14	0.0117609
		5kb	1044	-0.126	4.38202e-05	406	0.0824518	0.0971036	390	0.0914011	0.0713869	331	0.175	0.0013716	262	0.13698	0.026615
		10kb	1066	-0.105	0.000588131	407	0.107	0.0307492	391	0.117	0.0211421	332	0.198	0.000274225
		20kb	1092	-0.0527944	0.0811885	413	0.181	0.000213653	397	0.191	0.000130569	337	0.267	6.47421e-07
5	Homo sapiens body of pancreas female adult (51 year)	2kb	874	-0.261	4.81009e-15	321	-0.229	3.55514e-05	304	-0.203	0.000365005	252	-0.185	0.00323914
		5kb	898	-0.222	1.75577e-11	331	-0.166	0.00241517	313	-0.138	0.0145123	260	-0.117712	0.0580259	235	-0.1147	0.07931
		10kb	924	-0.189	7.26812e-09	334	-0.122	0.0261891	317	-0.0881357	0.117334	264	-0.0717068	0.245616
		20kb	969	-0.141	1.03481e-05	345	-0.0360503	0.504522	328	-0.00120537	0.98265	274	0.0170625	0.778584
6	Homo sapiens body of pancreas female adult (53 years)	2kb	901	-0.216	5.47264e-11	329	-0.178	0.00117513	313	-0.166	0.00328916	260	-0.128	0.0388299
		5kb	933	-0.179	3.39041e-08	343	-0.10398	0.0543644	327	-0.0879084	0.112593	273	-0.0422009	0.487442	243	-0.024571	0.70313
		10kb	963	-0.145	6.07331e-06	348	-0.0524664	0.329114	332	-0.0326297	0.553545	278	0.0136185	0.82116
		20kb	1001	-0.125	7.30972e-05	359	-0.00551931	0.917001	343	0.0148829	0.78359	288	0.0593709	0.315349
7	Homo sapiens esophagus muscularis mucosa female adult (51 year)	2kb	931	-0.204	3.37923e-10	345	-0.0696762	0.196686	330	-0.05403	0.32783	274	0.0298408	0.622858
		5kb	958	-0.18	2.12414e-08	355	-0.0411885	0.439143	340	-0.0259604	0.633359	284	0.0553173	0.352981	247	0.044437	0.48694
		10kb	987	-0.15	2.13885e-06	359	-0.0217614	0.681124	344	-0.00340418	0.949839	288	0.0771254	0.191854
		20kb	1030	-0.128	3.8878e-05	370	0.0109729	0.833387	355	0.0293922	0.580978	298	0.113036	0.0512526
8	Homo sapiens esophagus muscularis mucosa female adult (53 years)	2kb	941	-0.191	3.65819e-09	351	-0.0980951	0.0664041	335	-0.0857873	0.117071	279	0.000854612	0.988662
		5kb	968	-0.166	2.00203e-07	361	-0.0672858	0.202153	345	-0.0544448	0.313289	289	0.0290345	0.623037	246	0.007911	0.90175
		10kb	998	-0.139	1.11021e-05	365	-0.0456516	0.3845	349	-0.0297227	0.579993	293	0.0530234	0.365798
		20kb	1037	-0.118	0.000138818	375	-0.017615	0.733856	359	-0.00241885	0.963573	302	0.08076	0.161535
9	Homo sapiens esophagus muscularis mucosa male adult (37 years)	2kb	929	-0.184	1.52931e-08	339	-0.0857786	0.114928	324	-0.0798826	0.151395	269	-0.0107526	0.860656
		5kb	961	-0.152	2.27887e-06	353	-0.0376463	0.480778	338	-0.0308729	0.57165	282	0.0359972	0.54717	246	0.040517	0.52706
		10kb	990	-0.122	0.000121842	357	-0.00707425	0.894038	342	0.0026762	0.960672	286	0.06855	0.247858
		20kb	1031	-0.094	0.00257312	369	0.044391	0.395187	354	0.054676	0.304961	296	0.117	0.0449598
10	Homo sapiens esophagus squamous epithelium female adult (51 year)	2kb	899	-0.237	5.96503e-13	336	-0.0983178	0.0718855	319	-0.0867125	0.122209	262	-0.0223387	0.718922
		5kb	919	-0.207	2.57052e-10	342	-0.0596853	0.27102	325	-0.0468098	0.4003	267	0.0189272	0.758196	235	0.018271	0.78054
		10kb	943	-0.18	2.55176e-08	345	-0.0431098	0.424758	328	-0.0256585	0.643367	270	0.0375412	0.53907
		20kb	978	-0.159	5.4696e-07	354	-0.0134416	0.801026	337	0.00442961	0.93543	279	0.0691058	0.249943
11	Homo sapiens esophagus squamous epithelium female adult (53 years)	2kb	917	-0.186	1.3383e-08	334	-0.0762808	0.164261	319	-0.068271	0.223988	264	-0.0141739	0.8187
		5kb	938	-0.156	1.53138e-06	342	-0.0392036	0.46991	327	-0.030444	0.58332	272	0.0230035	0.705664	240	0.037847	0.55957
		10kb	970	-0.139	1.38434e-05	347	-0.0215367	0.689317	332	-0.0081083	0.882986	277	0.0450361	0.455342
		20kb	1007	-0.126	6.2912e-05	357	-0.00520962	0.921862	342	0.00852194	0.875226	287	0.058617	0.322393
12	Homo sapiens esophagus squamous epithelium male adult (37 years)	2kb	953	-0.179	2.41633e-08	351	-0.0415676	0.437556	337	-0.028331	0.604278	278	0.0283072	0.638396
		5kb	977	-0.151	2.23926e-06	361	0.0119854	0.82047	347	0.0265686	0.621857	288	0.0878614	0.136896	249	0.090376	0.15507
		10kb	1011	-0.117	0.000183903	364	0.032461	0.537004	350	0.0504061	0.347096	291	0.110218	0.0604073
		20kb	1051	-0.093	0.00242672	375	0.0680344	0.188642	361	0.0854157	0.105182	301	0.14	0.0150774
13	Homo sapiens esophagus squamous epithelium male adult (54 years)	2kb	935	-0.09	0.00566165	338	0.0301291	0.580956	323	0.0434158	0.436794	268	0.106644	0.0813954
		5kb	959	-0.0625867	0.0526794	347	0.0727339	0.176444	332	0.086596	0.115288	276	0.147	0.0143939	249	0.1864	0.003153
		10kb	990	-0.0356817	0.262016	354	0.098904	0.0630491	339	0.118	0.0302782	283	0.179	0.00245032
		20kb	1026	-0.0202624	0.516787	364	0.134	0.0105973	349	0.152	0.00454441	292	0.217	0.000185159
14	Homo sapiens gastrocnemius medialis male adult (37 years)	2kb	934	-0.202	4.61854e-10	372	0.028611	0.582262	359	0.051042	0.334863	304	0.166	0.0037566
		5kb	954	-0.176	4.27558e-08	378	0.061451	0.233295	364	0.0808277	0.123729	309	0.19	0.000780863	247	0.12911	0.042635
		10kb	983	-0.153	1.4469e-06	381	0.0719194	0.16121	367	0.093737	0.0728822	312	0.2	0.000390686
		20kb	1015	-0.114	0.000282369	390	0.0920593	0.069363	376	0.113	0.0285752	319	0.208	0.000185689
15	Homo sapiens gastrocnemius medialis male adult (54 years)	2kb	929	-0.243	6.34399e-14	369	-0.0293084	0.574657	355	-0.0161606	0.761559	298	0.100222	0.0841357
		5kb	947	-0.221	6.08956e-12	374	-0.0119088	0.818448	360	0.000650056	0.990193	302	0.112073	0.0516934	244	0.033172	0.6061
		10kb	974	-0.206	8.27624e-11	376	-0.012744	0.805448	362	0.00237229	0.964123	305	0.107413	0.0609835
		20kb	1000	-0.176	2.027e-08	383	0.00592412	0.908002	369	0.0207756	0.690795	312	0.116	0.0398039
16	Homo sapiens gastroesophageal sphincter female adult (51 year)	2kb	916	-0.172	1.66898e-07	331	-0.0491538	0.372698	316	-0.0393638	0.48565	263	0.0469407	0.448426
		5kb	947	-0.144	8.22913e-06	343	-0.00960137	0.859371	328	0.00115281	0.983406	274	0.0834293	0.168485	244	0.04588	0.47562
		10kb	981	-0.118	0.000205339	354	0.0118047	0.824838	339	0.0256415	0.638039	285	0.104319	0.0787188
		20kb	1032	-0.092	0.00323236	371	0.0643961	0.215918	356	0.0791356	0.136168	300	0.157	0.00655324
17	Homo sapiens gastroesophageal sphincter female adult (53 years)	2kb	903	-0.199	1.66323e-09	335	-0.125	0.0222164	319	-0.116	0.0387991	263	-0.0350589	0.571376
		5kb	925	-0.177	5.77377e-08	343	-0.105399	0.0511361	327	-0.096477	0.0815099	271	-0.0198974	0.744371	236	-0.040296	0.53789
		10kb	956	-0.15	3.19178e-06	348	-0.082799	0.12315	332	-0.0718301	0.191703	276	0.0011217	0.9852
		20kb	998	-0.125	7.89419e-05	361	-0.0498318	0.345115	345	-0.0391502	0.468561	289	0.0320979	0.586828
18	Homo sapiens gastroesophageal sphincter male adult (37 years)	2kb	935	-0.162	6.59085e-07	343	-0.0917857	0.0896447	328	-0.0822678	0.137076	273	-0.00596113	0.921898
		5kb	958	-0.134	3.23353e-05	351	-0.0509511	0.341208	336	-0.0406053	0.458185	281	0.0337302	0.573394	248	0.051464	0.41973
		10kb	992	-0.095	0.00268046	355	-0.0242176	0.649288	340	-0.010722	0.843843	285	0.0626668	0.291734
		20kb	1035	-0.067	0.0315393	367	0.0219768	0.674757	352	0.0366033	0.493643	295	0.0991013	0.0893043
19	Homo sapiens gastroesophageal sphincter male adult (54 years)	2kb	906	-0.163	8.40685e-07	332	-0.0583652	0.288981	318	-0.0472274	0.40128	262	0.0420507	0.497965
		5kb	932	-0.136	3.03367e-05	342	-0.0160881	0.766886	328	-0.00493595	0.92904	272	0.0847332	0.16346	244	0.082575	0.19864
		10kb	956	-0.113	0.000444481	344	-0.00181866	0.973189	330	0.0109461	0.842969	274	0.0992522	0.101118
		20kb	999	-0.082	0.00978135	355	0.0408619	0.442783	341	0.0536838	0.322953	284	0.139	0.0193066
20	Homo sapiens heart left ventricle female adult (51 year)	2kb	977	-0.19	2.0634e-09	380	0.0160239	0.755532	363	0.0276546	0.599462	305	0.14	0.0141926
		5kb	998	-0.17	7.08316e-08	385	0.023338	0.648032	368	0.0335934	0.520599	310	0.141	0.0130928	250	0.072556	0.25305
		10kb	1022	-0.157	4.74111e-07	387	0.0267333	0.600071	370	0.0394675	0.44911	312	0.141	0.0127034
		20kb	1044	-0.129	3.00264e-05	393	0.0622739	0.218026	376	0.0739022	0.152659	318	0.171	0.00227481
21	Homo sapiens heart left ventricle female adult (53 years)	2kb	960	-0.19	3.00016e-09	382	-0.00395639	0.938565	366	0.0107526	0.837563	307	0.119	0.036599
		5kb	982	-0.17	8.77157e-08	388	0.00664895	0.896133	372	0.0209207	0.687544	313	0.125	0.0269329	253	0.067352	0.28588
		10kb	1003	-0.159	3.98822e-07	390	0.0163127	0.748107	374	0.0331724	0.522464	315	0.135	0.0162152
		20kb	1024	-0.14	7.30374e-06	395	0.0481843	0.339495	379	0.064739	0.208576	320	0.166	0.0029366
22	Homo sapiens lower leg skin male adult (37 years)	2kb	994	-0.233	9.7237e-14	383	-0.0288715	0.573232	366	-0.0194418	0.710857	307	0.0799509	0.1623
		5kb	1015	-0.208	2.34544e-11	389	0.000328374	0.994849	372	0.0107532	0.836238	313	0.108495	0.0551799	258	0.05268	0.39943
		10kb	1043	-0.186	1.32921e-09	391	0.0129294	0.798835	374	0.025822	0.618636	315	0.116	0.0390316
		20kb	1075	-0.146	1.43022e-06	399	0.0544839	0.277609	382	0.0675868	0.187454	322	0.152	0.00611419
23	Homo sapiens lower leg skin male adult (54 years)	2kb	973	-0.278	1.13701e-18	378	-0.0439689	0.393973	360	-0.0354941	0.502015	303	0.0573858	0.319445
		5kb	993	-0.256	2.40357e-16	384	-0.0194799	0.703561	366	-0.00991924	0.849997	309	0.0808619	0.156195	250	0.012527	0.84376
		10kb	1021	-0.234	3.34358e-14	387	-0.0125281	0.805939	369	-0.000503347	0.992312	312	0.0846546	0.135705
		20kb	1047	-0.208	9.88302e-12	394	0.00497	0.921663	376	0.0160041	0.75708	319	0.0988385	0.0779511
24	Homo sapiens omental fat pad male adult (37 years)	2kb	950	-0.156	1.25723e-06	349	-0.083313	0.120296	333	-0.0744052	0.175564	277	-0.0022908	0.969724
		5kb	973	-0.124	0.000101594	358	-0.034016	0.521167	342	-0.0237905	0.661085	285	0.0449637	0.449576	245	0.026377	0.6812
		10kb	1000	-0.091	0.00417064	361	-0.0139502	0.791666	345	-0.00155724	0.977009	288	0.0633572	0.283896
		20kb	1040	-0.0566458	0.0678442	371	0.0344652	0.508098	355	0.0480986	0.366221	298	0.105247	0.0696381
25	Homo sapiens ovary female adult (51 year)	2kb	979	-0.144	6.25151e-06	376	0.00863718	0.867428	360	0.00815029	0.877526	301	0.0682492	0.23779
		5kb	999	-0.112	0.00039942	382	0.0425813	0.406599	366	0.0419985	0.423084	307	0.101479	0.075833	259	0.082235	0.18707
		10kb	1023	-0.095	0.00238414	384	0.0600423	0.240472	368	0.0605529	0.246571	309	0.116	0.0417095
		20kb	1054	-0.0395739	0.199226	390	0.134	0.00808116	374	0.135	0.00888646	315	0.187	0.000855811
26	Homo sapiens Peyer's patch female adult (53 years)	2kb	908	-0.199	1.35586e-09	329	-0.132	0.0167089	315	-0.124	0.0282377	260	-0.0657498	0.290868
		5kb	937	-0.161	7.04453e-07	341	-0.0486239	0.370717	327	-0.0370753	0.504069	271	0.0237678	0.696895	247	0.0072304	0.90998
		10kb	971	-0.125	9.49094e-05	348	-0.0198402	0.712263	334	-0.004557	0.933875	278	0.0514902	0.392434
		20kb	1017	-0.094	0.00267035	361	0.0267409	0.612572	347	0.0423829	0.431275	290	0.0989436	0.0926074
27	Homo sapiens Peyer's patch male adult (54 years)	2kb	901	-0.203	7.96916e-10	323	-0.167	0.00257958	309	-0.155	0.00643713	255	-0.0655132	0.297346
		5kb	920	-0.176	8.34569e-08	329	-0.114	0.0386233	315	-0.0997663	0.0770524	260	-0.0129255	0.83568	231	-0.045596	0.49044
		10kb	946	-0.154	1.92727e-06	333	-0.0852697	0.120422	319	-0.0681334	0.224925	264	0.0131834	0.831173
		20kb	983	-0.14	9.83432e-06	344	-0.0565242	0.295844	330	-0.0391333	0.478656	274	0.039189	0.518295
28	Homo sapiens prostate gland male adult (37 years)	2kb	1083	-0.114	0.000180688	414	0.0400256	0.416641	393	0.0519917	0.303899	330	0.138	0.0120758
		5kb	1100	-0.1	0.00093911	419	0.0605588	0.216072	398	0.0723175	0.149846	335	0.155	0.0044804	269	0.079182	0.19544
		10kb	1124	-0.083	0.00551741	420	0.0754934	0.122407	399	0.08813	0.0786974	336	0.169	0.00191066
		20kb	1151	-0.0440894	0.134942	425	0.104	0.0318539	404	0.117	0.0190007	341	0.197	0.000252878
29	Homo sapiens prostate gland male adult (54 years)	2kb	982	-0.205	9.77575e-11	370	-0.0416484	0.42443	354	-0.0302838	0.570102	297	0.0548514	0.346185
		5kb	1004	-0.187	2.51195e-09	379	-0.00825614	0.872722	363	0.00325699	0.95069	306	0.0884658	0.122536	258	0.046273	0.45927
		10kb	1032	-0.175	1.59665e-08	383	0.00127993	0.980081	367	0.0155558	0.766461	310	0.0966614	0.0893182
		20kb	1064	-0.15	8.29066e-07	391	0.0296728	0.558553	375	0.0429634	0.406772	317	0.116	0.0392932
30	Homo sapiens right atrium auricular region female adult (51 year)	2kb	961	-0.191	2.27849e-09	370	-0.00425076	0.935053	351	0	0.999993	294	0.112798	0.0533587
		5kb	978	-0.171	7.03692e-08	374	0.00797745	0.877797	355	0.0116346	0.827082	298	0.119	0.0401206	254	0.061078	0.33228
		10kb	1001	-0.158	4.83033e-07	377	0.0178591	0.729615	358	0.0227466	0.66797	301	0.127	0.027587
		20kb	1021	-0.127	4.72833e-05	380	0.0540166	0.293591	361	0.0588286	0.264922	304	0.157	0.00599816
31	Homo sapiens right atrium auricular region female adult (53 years)	2kb	991	-0.207	4.96735e-11	391	0.0301131	0.552729	373	0.0398259	0.443148	313	0.151	0.00736622
		5kb	1013	-0.182	5.44877e-09	397	0.0461423	0.359159	379	0.0548951	0.286439	319	0.162	0.00375798	260	0.10488	0.091488
		10kb	1041	-0.166	6.66326e-08	399	0.0594373	0.236183	381	0.0693358	0.176837	321	0.173	0.00192042
		20kb	1070	-0.14	4.3411e-06	405	0.102	0.0401748	387	0.112	0.0275629	327	0.215	8.68956e-05
32	Homo sapiens right lobe of liver female adult (53 years)	2kb	955	-0.185	8.93328e-09	361	0.0161791	0.759333	348	0.0233333	0.664455	291	0.12	0.0398766
		5kb	974	-0.162	4.0279e-07	367	0.0391032	0.455161	354	0.0402732	0.450031	297	0.12	0.0260268	255	0.11185	0.074603
		10kb	1000	-0.153	1.2629e-06	370	0.0455879	0.381907	357	0.0530303	0.317714	300	0.137	0.0177401
		20kb	1028	-0.132	2.04239e-05	377	0.0473438	0.359294	364	0.0536107	0.307708	307	0.13	0.0224652
33	Homo sapiens sigmoid colon female adult (51 year)	2kb	893	-0.143	1.90298e-05	324	-0.0823756	0.138995	310	-0.0797494	0.161306	256	-0.0223301	0.722157
		5kb	923	-0.113	0.000552586	337	-0.0336828	0.537756	323	-0.0292635	0.600276	268	0.0305105	0.619006	241	0.084356	0.19187
		10kb	954	-0.086	0.00804638	342	-0.00968188	0.85841	328	-0.00263254	0.962118	273	0.0605496	0.318877
		20kb	998	-0.068	0.0315217	356	0.0362896	0.494905	342	0.0437561	0.419888	284	0.10276	0.0838654
34	Homo sapiens sigmoid colon female adult (53 years)	2kb	943	-0.174	7.83053e-08	350	-0.0626488	0.242401	334	-0.0517889	0.345393	277	0.0170585	0.777447
		5kb	964	-0.143	8.76117e-06	358	-0.0237342	0.654468	342	-0.011734	0.828822	284	0.0510301	0.391589	248	0.058519	0.35878
		10kb	989	-0.108	0.000638187	361	0.00840609	0.873539	345	0.0241976	0.654237	287	0.0893586	0.130981
		20kb	1026	-0.088	0.00456582	368	0.0422172	0.419395	352	0.0589506	0.270011	294	0.119	0.0414845
35	Homo sapiens sigmoid colon male adult (37 years)	2kb	930	-0.18	2.98474e-08	341	-0.0873691	0.107282	326	-0.0752026	0.17557	270	-0.00592019	0.922863
		5kb	955	-0.151	2.70776e-06	351	-0.0429913	0.422009	336	-0.0295506	0.589355	279	0.0373375	0.534549	247	0.06598	0.30169
		10kb	982	-0.131	3.64802e-05	354	-0.019722	0.711538	339	-0.00371865	0.945615	282	0.0618883	0.300362
		20kb	1027	-0.103	0.000924029	365	0.0273854	0.602018	350	0.0452856	0.398324	292	0.108253	0.0646987
36	Homo sapiens sigmoid colon male adult (54 years)	2kb	925	-0.216	3.00223e-11	342	-0.100382	0.0637004	326	-0.0860223	0.121122	274	-0.0326192	0.59084
		5kb	950	-0.188	5.63126e-09	352	-0.0600199	0.261403	336	-0.0443113	0.418164	283	0.00727288	0.90305	248	0.076444	0.23033
		10kb	978	-0.154	1.26888e-06	356	-0.0308095	0.562315	340	-0.0124023	0.819759	287	0.0422179	0.47621
		20kb	1025	-0.129	3.51357e-05	370	0.0227781	0.662315	354	0.0433961	0.415652	298	0.0906582	0.118372
37	Homo sapiens spleen female adult (51 year)	2kb	935	-0.19	4.93771e-09	345	-0.0831471	0.123206	328	-0.0709502	0.199957	273	0.00936405	0.8776
		5kb	954	-0.148	4.75836e-06	351	-0.0342206	0.522808	334	-0.02059	0.707717	279	0.0551411	0.358827	244	0.02883	0.65407
		10kb	983	-0.125	8.79591e-05	356	-0.0153965	0.772202	339	-0.000331953	0.995141	284	0.0771128	0.195069
		20kb	1027	-0.099	0.00146119	367	0.0251946	0.630453	350	0.0418101	0.435546	294	0.113671	0.0515269
38	Homo sapiens spleen female adult (53 years)	2kb	929	-0.177	5.70047e-08	341	-0.109	0.0439686	326	-0.0958926	0.083859	267	-0.00855208	0.88938
		5kb	950	-0.141	1.22194e-05	348	-0.0614159	0.253181	333	-0.0472023	0.390561	274	0.0334123	0.581841	241	-0.0060562	0.92548
		10kb	981	-0.119	0.000189637	352	-0.0492338	0.357061	337	-0.0338075	0.536249	278	0.0453225	0.451655
		20kb	1023	-0.087	0.0053492	362	-0.005963	0.909981	347	0.0103256	0.848012	288	0.0856682	0.147008
39	Homo sapiens spleen male adult (37 years)	2kb	935	-0.169	1.96111e-07	341	-0.107	0.0480138	325	-0.0908956	0.101899	269	-0.0273658	0.655001
		5kb	957	-0.128	7.13925e-05	348	-0.050208	0.350388	332	-0.0330736	0.548159	276	0.0272791	0.65183	244	0.011714	0.85554
		10kb	983	-0.095	0.00284098	351	-0.0261397	0.625504	335	-0.00584363	0.91514	279	0.0561304	0.350258
		20kb	1022	-0.064	0.0407319	362	0.0175394	0.739451	346	0.0390724	0.468798	289	0.0956761	0.104553
40	Homo sapiens spleen male adult (54 years)	2kb	907	-0.156	2.34489e-06	332	-0.0953969	0.0826314	318	-0.0793375	0.158114	261	-0.0145219	0.815377
		5kb	930	-0.127	0.000100468	338	-0.0520461	0.340105	324	-0.0351287	0.528651	267	0.023178	0.70617	237	0.030083	0.64496
		10kb	955	-0.106	0.00107908	342	-0.0400233	0.460669	328	-0.0221711	0.689118	271	0.0366178	0.54836
		20kb	997	-0.076	0.0161161	353	-0.00144001	0.978492	339	0.0166889	0.759481	281	0.0741118	0.215528
41	Homo sapiens stomach female adult (51 year)	2kb	883	-0.31	4.33344e-21	336	-0.194	0.00033772	323	-0.184	0.000918437	268	-0.114124	0.0620885
		5kb	899	-0.287	1.47167e-18	339	-0.155	0.00423893	326	-0.143	0.00961723	271	-0.0717784	0.238925	236	-0.11048	0.090379
		10kb	928	-0.26	8.75023e-16	343	-0.147	0.00641958	330	-0.132	0.016585	275	-0.0705283	0.243734
		20kb	963	-0.23	5.14263e-13	351	-0.123	0.0207925	338	-0.107	0.0485556	283	-0.0564552	0.344008
42	Homo sapiens stomach female adult (53 years)	2kb	876	-0.319	3.25483e-22	335	-0.202	0.00019841	318	-0.192	0.000578725	265	-0.10882	0.0770051
		5kb	893	-0.283	6.33035e-18	340	-0.151	0.00513618	323	-0.139	0.0122458	269	-0.0562389	0.358191	241	-0.077388	0.23133
		10kb	922	-0.26	1.09693e-15	345	-0.142	0.00844704	328	-0.127	0.0212511	274	-0.0528624	0.383406
		20kb	962	-0.23	5.07821e-13	358	-0.105	0.0468375	341	-0.090873	0.0938589	286	-0.0247751	0.676522
43	Homo sapiens stomach male adult (37 years)	2kb	919	-0.246	3.57212e-14	340	-0.149	0.00585955	326	-0.134	0.015646	272	-0.0713946	0.240577
		5kb	940	-0.217	1.67018e-11	348	-0.0984055	0.0667166	334	-0.0815135	0.13712	279	-0.0193207	0.747982	243	-0.052305	0.41696
		10kb	969	-0.198	5.57144e-10	351	-0.0846247	0.113506	337	-0.0644186	0.238239	282	-0.00426359	0.943175
		20kb	1008	-0.164	1.55848e-07	361	-0.0391351	0.458529	347	-0.0182996	0.734095	291	0.0366954	0.532961
44	Homo sapiens stomach male adult (54 years)	2kb	910	-0.286	1.2407e-18	342	-0.182	0.000717999	327	-0.173	0.00174265	272	-0.0963365	0.112922
		5kb	927	-0.251	8.52353e-15	346	-0.128	0.0169862	331	-0.117	0.033315	276	-0.0371856	0.538434	241	-0.06823	0.29146
		10kb	951	-0.219	8.38577e-12	348	-0.112	0.0368815	334	-0.0976624	0.0746813	279	-0.0250353	0.677147
		20kb	987	-0.193	1.03545e-09	362	-0.0734	0.163444	347	-0.0586279	0.276104	292	0.00928131	0.874518
45	Homo sapiens subcutaneous adipose tissue female adult (53 years)	2kb	931	-0.163	6.09524e-07	340	-0.0950835	0.0799863	324	-0.0901649	0.105233	268	-0.0159932	0.794391
		5kb	955	-0.129	5.98263e-05	350	-0.0506354	0.344905	334	-0.0452115	0.41017	277	0.0213605	0.723383	238	-0.0097281	0.88132
		10kb	986	-0.099	0.00183244	353	-0.0269576	0.613712	337	-0.0203619	0.709562	280	0.0482058	0.421688
		20kb	1020	-0.077	0.014251	363	0.014506	0.782979	347	0.022153	0.680907	290	0.0897979	0.127089
46	Homo sapiens testis male adult (37 years)	2kb	1091	-0.2	2.77362e-11	423	-0.0491821	0.312905	402	-0.0413679	0.408126	340	0.0390765	0.472661
		5kb	1113	-0.167	1.97596e-08	428	-0.0252095	0.602997	407	-0.0173305	0.727404	345	0.0585712	0.277968	268	0.061602	0.31503
		10kb	1140	-0.138	2.78604e-06	431	-0.00498826	0.917757	410	0.00348104	0.943978	348	0.0780446	0.146256
		20kb	1179	-0.093	0.00145321	441	0.0355742	0.456166	419	0.0422907	0.38788	356	0.116	0.0280717
47	Homo sapiens testis male adult (54 years)	2kb	1081	-0.193	1.49668e-10	423	-0.0363471	0.455919	400	-0.0290604	0.562244	336	0.0481339	0.379113
		5kb	1104	-0.163	5.37529e-08	430	-0.0118252	0.806837	407	-0.0039193	0.937171	343	0.0690844	0.201844	269	0.09779	0.10955
		10kb	1136	-0.128	1.50476e-05	434	0.0141924	0.768126	411	0.0223791	0.651002	347	0.0931945	0.0830011
		20kb	1179	-0.084	0.00397989	444	0.0529149	0.26587	420	0.059015	0.227473	356	0.127	0.0164314
48	Homo sapiens thyroid gland female adult (53 years)	2kb	900	-0.09	0.00677564	326	0.00948463	0.864542	313	0.0226171	0.690197	258	0.0690222	0.269335
		5kb	925	-0.0621403	0.0588659	336	0.0515571	0.34611	323	0.0657119	0.238923	268	0.113009	0.0647022	238	0.17199	0.0078314
		10kb	957	-0.0330042	0.307756	339	0.0903522	0.0967506	326	0.108495	0.0503259	271	0.156	0.0100408
		20kb	999	-0.0244368	0.440399	351	0.129	0.0157212	338	0.148	0.0064887	282	0.202	0.000643404
49	Homo sapiens thyroid gland male adult (37 years)	2kb	974	-0.159	6.10798e-07	374	-0.0036029	0.944636	354	0.0210707	0.692781	298	0.106443	0.0665067
		5kb	994	-0.136	1.78833e-05	382	0.025267	0.622508	362	0.0507519	0.335597	306	0.136	0.0169667	257	0.090516	0.1479
		10kb	1017	-0.113	0.000301029	385	0.0512185	0.316165	365	0.0787654	0.133101	309	0.164	0.00374166
		20kb	1046	-0.077	0.0130723	393	0.0880895	0.0811354	373	0.116	0.0249549	315	0.194	0.000518219
50	Homo sapiens thyroid gland male adult (54 years)	2kb	983	-0.138	1.50305e-05	376	0.0285368	0.58121	358	0.0441961	0.404443	302	0.141	0.0142851
		5kb	1006	-0.107	0.000654333	386	0.066769	0.190531	368	0.0829578	0.112121	311	0.174	0.00204235	258	0.11504	0.065047
		10kb	1033	-0.08	0.00971228	388	0.0943677	0.0633146	370	0.111	0.0322149	313	0.2	0.00038012
		20kb	1064	-0.0470857	0.1248	395	0.114	0.0229312	377	0.13	0.0115953	319	0.213	0.000128938
51	Homo sapiens tibial nerve male adult (37 years)	2kb	909	-0.201	1.06791e-09	330	-0.0990221	0.0724281	314	-0.096143	0.0889793	260	-0.00473397	0.939446
		5kb	933	-0.174	9.47145e-08	340	-0.0616814	0.256694	324	-0.0568172	0.307927	268	0.0266333	0.664256	238	-0.01412	0.82844
		10kb	962	-0.147	4.93769e-06	343	-0.0531414	0.326448	327	-0.0471835	0.395085	272	0.031217	0.608232
		20kb	1009	-0.105	0.000825866	356	-0.00546242	0.918199	340	0.00153221	0.977544	283	0.0627672	0.292675
52	Homo sapiens transverse colon female adult (51 year)	2kb	891	-0.262	2.06485e-15	336	-0.206	0.000146374	322	-0.197	0.000371407	265	-0.122	0.0473953
		5kb	908	-0.234	9.77592e-13	339	-0.166	0.00220207	325	-0.157	0.00456334	267	-0.086359	0.15939	243	-0.12136	0.058883
		10kb	934	-0.204	3.07971e-10	343	-0.155	0.00390375	329	-0.146	0.00783253	271	-0.0874329	0.151166
		20kb	973	-0.156	9.66222e-07	352	-0.104017	0.0511895	338	-0.095362	0.0799966	279	-0.0494686	0.410461
53	Homo sapiens transverse colon female adult (53 years)	2kb	955	-0.178	2.84027e-08	349	-0.106	0.0487938	334	-0.0922501	0.0923357	280	-0.030289	0.613783
		5kb	981	-0.147	3.58353e-06	360	-0.04612	0.382943	345	-0.0307055	0.569768	291	0.0309359	0.599179	250	0.014905	0.81459
		10kb	1013	-0.116	0.000220145	363	-0.0188885	0.719846	348	-0.000458746	0.993197	294	0.0562089	0.336836
		20kb	1052	-0.092	0.00284488	372	0.017977	0.729652	357	0.0366404	0.490129	303	0.0893904	0.120498
54	Homo sapiens transverse colon male adult (37 years)	2kb	895	-0.273	8.63741e-17	333	-0.21	0.000116534	320	-0.195	0.000441752	265	-0.13	0.0347293
		5kb	916	-0.247	3.41331e-14	337	-0.156	0.00397784	324	-0.14	0.011575	268	-0.0702459	0.251788	236	-0.096814	0.13811
		10kb	947	-0.219	1.05151e-11	341	-0.129	0.0170749	328	-0.108	0.0498862	272	-0.0431606	0.478402
		20kb	989	-0.193	1.0336e-09	356	-0.0899624	0.0900989	343	-0.069884	0.19666	287	-0.00802199	0.892367
55	Homo sapiens transverse colon male adult (54 years)	2kb	959	-0.151	2.71935e-06	351	-0.10349	0.0527232	337	-0.0885519	0.104644	278	-0.0104427	0.862388
		5kb	985	-0.117	0.000219332	361	-0.0476673	0.366499	347	-0.0315911	0.55754	287	0.0480038	0.417852	253	0.039064	0.53624
		10kb	1017	-0.087	0.00545476	367	-0.0144509	0.782618	353	0.00611615	0.908837	293	0.0832988	0.154961
		20kb	1061	-0.0562516	0.067015	378	0.03406	0.509125	364	0.0547882	0.297189	304	0.131	0.0227276
56	Homo sapiens upper lobe of left lung female adult (51 year)	2kb	918	-0.205	3.67573e-10	330	-0.12	0.0287248	316	-0.10434	0.0639548	262	-0.0303608	0.624703
		5kb	939	-0.17	1.60629e-07	337	-0.0613882	0.261093	323	-0.0442528	0.427996	268	0.0298747	0.626334	239	0.038126	0.55752
		10kb	967	-0.148	4.02689e-06	343	-0.0412505	0.446355	329	-0.0226008	0.682956	274	0.045607	0.452129
		20kb	1001	-0.124	7.99423e-05	354	0.000715849	0.989292	340	0.0194787	0.720433	284	0.0918744	0.12241
57	Homo sapiens upper lobe of left lung female adult (53 years)	2kb	951	-0.188	4.83369e-09	349	-0.0597405	0.265693	333	-0.0514218	0.349557	276	0.0294014	0.626726
		5kb	972	-0.152	1.84781e-06	357	-0.000183191	0.997248	341	0.00952401	0.860899	284	0.0960012	0.106433	245	0.06819	0.28773
		10kb	998	-0.13	3.81002e-05	359	0.0206514	0.696563	343	0.0310567	0.566498	286	0.113636	0.0549138
		20kb	1036	-0.112	0.000292704	369	0.0681439	0.191525	353	0.0790363	0.138338	296	0.165	0.00452078
58	Homo sapiens upper lobe of left lung male adult (37 years)	2kb	950	-0.187	6.03101e-09	341	-0.0784502	0.148294	326	-0.0638796	0.250094	269	0.014995	0.806608
		5kb	974	-0.153	1.66003e-06	351	-0.0221195	0.67962	336	-0.00693937	0.899156	278	0.0726887	0.227008	249	0.064467	0.31096
		10kb	1009	-0.128	4.62717e-05	359	0.00491156	0.926113	344	0.0218645	0.686141	286	0.0987814	0.095453
		20kb	1058	-0.095	0.00198355	376	0.0705315	0.172315	361	0.0879549	0.0952003	302	0.173	0.00250308
59	Homo sapiens upper lobe of left lung male adult (54 years)	2kb	921	-0.197	1.50282e-09	339	-0.0881151	0.105333	326	-0.0766974	0.167118	271	0.0363033	0.551803
		5kb	941	-0.175	6.73208e-08	348	-0.0380552	0.479186	335	-0.0257532	0.638586	279	0.0858134	0.152841	239	0.018795	0.77253
		10kb	971	-0.14	1.20727e-05	353	-0.0141949	0.790419	340	7.54514e-05	0.998894	284	0.107853	0.0695456
		20kb	1007	-0.114	0.000281442	363	0.0190123	0.718087	350	0.0339879	0.526234	293	0.136	0.0200337
60	Homo sapiens uterus female adult (51 year)	2kb	926	-0.224	5.784e-12	353	0.0123782	0.816732	338	0.0225624	0.679372	282	0.132	0.0271554
		5kb	941	-0.206	1.85933e-10	358	0.0314795	0.552724	343	0.0413885	0.444834	286	0.145	0.0138691	244	0.12307	0.054885
		10kb	968	-0.187	4.90088e-09	360	0.0406058	0.442441	345	0.050553	0.349185	288	0.149	0.0114675
		20kb	998	-0.157	6.67097e-07	368	0.0769879	0.140469	353	0.0868139	0.103445	296	0.185	0.00137108
61	Homo sapiens uterus female adult (53 years)	2kb	907	-0.259	2.27089e-15	355	0.00981033	0.853862	340	0.0247607	0.649142	285	0.133	0.0242217
		5kb	924	-0.242	9.67618e-14	359	0.0259553	0.624027	344	0.0406693	0.45213	289	0.148	0.0119114	244	0.1234	0.054221
		10kb	953	-0.227	1.48159e-12	363	0.0403748	0.443139	348	0.054894	0.307198	293	0.158	0.00682998
		20kb	985	-0.2	2.18523e-10	373	0.064185	0.216186	357	0.0786945	0.137815	302	0.18	0.00171295
62	Homo sapiens vagina female adult (53 years)	2kb	966	-0.222	3.01968e-12	367	-0.00325199	0.950494	351	0.00300472	0.955268	291	0.0855925	0.145258
		5kb	983	-0.2	2.62206e-10	371	0.0381735	0.463523	355	0.0460883	0.386618	295	0.131	0.0248035	255	0.11191	0.074449
		10kb	1014	-0.178	1.04799e-08	374	0.0431595	0.405263	358	0.0530722	0.316649	298	0.132	0.0231131
		20kb	1042	-0.141	4.56433e-06	381	0.0916027	0.0741162	365	0.102526	0.0503231	304	0.18	0.00161984

## Sheet: Supplementary Table 10
Supplementary Table 10. Pearson correlations between mRNA and miRNA expression in human tissues.
			All miRNAs
				Not weighted		Weighted
			N	r	p	W1	W2	W3
1	Homo sapiens adrenal gland female adult (51 year)	2kb	910	-0.0118394	0.721337	-0.076	-0.025	-0.056
		5kb	927	-0.0110221	0.737517	-0.074	-0.021	-0.039
		10kb	948	-0.0106436	0.743448	-0.077	-0.023	-0.053
		20kb	980	-0.00458996	0.885891	0.022	0.009	-0.029
2	Homo sapiens adrenal gland female adult (53 years)	2kb	967	-0.00721569	0.822682	-0.027	-0.007	-0.027
		5kb	988	-0.00650708	0.838137	-0.026	-0.005	-0.009
		10kb	1016	-0.00651415	0.83571	-0.028	-0.006	-0.01
		20kb	1051	-0.00194318	0.949829	0.074	0.02	0.025
3	Homo sapiens adrenal gland male adult (37 years)	2kb	958	0.00477564	0.882642	0.148	0.116	0.101
		5kb	975	0.00718516	0.822702	0.166	0.114	0.12
		10kb	1002	0.0168176	0.594917	0.161	0.111	0.095
		20kb	1032	0.0112617	0.717836	0.162	0.099	0.092
4	Homo sapiens adrenal gland male adult (54 years)	2kb	1025	0.00325167	0.917187	0.155	0.088	0.132
		5kb	1044	0.00776678	0.80208	0.19	0.095	0.164
		10kb	1066	0.0100471	0.74317	0.186	0.093	0.15
		20kb	1092	0.00525794	0.862217	0.201	0.069	0.136
5	Homo sapiens body of pancreas female adult (51 year)	2kb	874	-0.0122949	0.716625	-0.023	-0.007	-0.01
		5kb	898	-0.0120364	0.718698	-0.024	-0.01	-0.012
		10kb	924	-0.00717509	0.827576	-0.024	-0.011	-0.016
		20kb	969	-0.00815362	0.799891	-0.025	-0.007	-0.024
6	Homo sapiens body of pancreas female adult (53 years)	2kb	901	-0.0186718	0.575659	-0.114	-0.025	-0.094
		5kb	933	-0.0178891	0.585248	-0.098	-0.026	-0.071
		10kb	963	-0.00594381	0.853847	-0.089	-0.023	-0.072
		20kb	1001	-0.00695629	0.826015	-0.077	-0.014	-0.07
7	Homo sapiens esophagus muscularis mucosa female adult (51 year)	2kb	931	0.117	0.000352903	0.054	0.185	0.185
		5kb	958	0.118	0.000246621	0.054	0.185	0.192
		10kb	987	0.116	0.000258672	0.053	0.182	0.189
		20kb	1030	0.096	0.00211047	0.055	0.185	0.185
8	Homo sapiens esophagus muscularis mucosa female adult (53 years)	2kb	941	0.218	1.34791e-11	0.145	0.37	0.333
		5kb	968	0.219	5.95415e-12	0.146	0.361	0.339
		10kb	998	0.217	4.54459e-12	0.144	0.365	0.333
		20kb	1037	0.184	2.61368e-09	0.147	0.364	0.326
9	Homo sapiens esophagus muscularis mucosa male adult (37 years)	2kb	929	0.162	6.77313e-07	0.073	0.307	0.273
		5kb	961	0.156	1.18161e-06	0.074	0.297	0.283
		10kb	990	0.154	1.12988e-06	0.071	0.292	0.275
		20kb	1031	0.132	2.1616e-05	0.075	0.282	0.261
10	Homo sapiens esophagus squamous epithelium female adult (51 year)	2kb	899	-0.00931511	0.78031	-0.012	0.025	-0.034
		5kb	919	-0.00683477	0.836075	-0.006	0.03	0.013
		10kb	943	-0.00691633	0.832022	-0.007	0.029	0.017
		20kb	978	-0.00898661	0.778952	-0.011	0.035	0.024
11	Homo sapiens esophagus squamous epithelium female adult (53 years)	2kb	917	-0.00250537	0.939607	0.055	0.037	-0.026
		5kb	938	0.0051141	0.875701	0.073	0.069	0.107
		10kb	970	0.00496133	0.877356	0.071	0.068	0.11
		20kb	1007	0.00141588	0.964207	0.07	0.074	0.117
12	Homo sapiens esophagus squamous epithelium male adult (37 years)	2kb	953	0.0115367	0.722071	0.079	0.083	0.079
		5kb	977	0.0136547	0.669905	0.078	0.087	0.112
		10kb	1011	0.0138891	0.659144	0.072	0.083	0.097
		20kb	1051	0.00948121	0.758833	0.077	0.084	0.091
13	Homo sapiens esophagus squamous epithelium male adult (54 years)	2kb	935	-0.00760163	0.816434	-0.022	0.019	0.008
		5kb	959	-0.000945375	0.976675	-0.001	0.051	0.111
		10kb	990	-0.000503754	0.98737	0.001	0.051	0.113
		20kb	1026	-0.00343695	0.912444	0.001	0.047	0.117
14	Homo sapiens gastrocnemius medialis male adult (37 years)	2kb	934	0.0182777	0.576919	0.176	0.049	0.14
		5kb	954	0.0197747	0.541837	0.182	0.044	0.146
		10kb	983	0.0133531	0.675842	0.15	0.024	0.131
		20kb	1015	0.0106398	0.734937	0.151	0.019	0.121
15	Homo sapiens gastrocnemius medialis male adult (54 years)	2kb	929	0.00625812	0.848926	0.249	0.105	0.223
		5kb	947	0.00709665	0.82735	0.24	0.092	0.219
		10kb	974	0.00475709	0.882127	0.197	0.053	0.184
		20kb	1000	0.00167194	0.957887	0.187	0.046	0.165
16	Homo sapiens gastroesophageal sphincter female adult (51 year)	2kb	916	0.102	0.0019611	0.002	0.177	0.142
		5kb	947	0.104	0.0014096	0.003	0.181	0.155
		10kb	981	0.102	0.00135589	0.003	0.18	0.158
		20kb	1032	0.085	0.0062914	0.004	0.182	0.149
17	Homo sapiens gastroesophageal sphincter female adult (53 years)	2kb	903	0.293	2.31049e-19	0.255	0.547	0.454
		5kb	925	0.299	1.31146e-20	0.268	0.566	0.524
		10kb	956	0.297	6.53832e-21	0.27	0.566	0.533
		20kb	998	0.246	2.92277e-15	0.275	0.559	0.512
18	Homo sapiens gastroesophageal sphincter male adult (37 years)	2kb	935	0.092	0.00493193	0.054	0.166	0.178
		5kb	958	0.096	0.00291545	0.065	0.183	0.24
		10kb	992	0.098	0.00201038	0.069	0.19	0.266
		20kb	1035	0.083	0.00766447	0.074	0.188	0.25
19	Homo sapiens gastroesophageal sphincter male adult (54 years)	2kb	906	0.16	1.19993e-06	0.032	0.15	0.167
		5kb	932	0.164	5.16257e-07	0.036	0.157	0.193
		10kb	956	0.167	2.02376e-07	0.044	0.169	0.235
		20kb	999	0.147	3.15227e-06	0.045	0.174	0.229
20	Homo sapiens heart left ventricle female adult (51 year)	2kb	977	0.0496942	0.120599	0.098	0.053	0.076
		5kb	998	0.0498808	0.115303	0.099	0.053	0.077
		10kb	1022	0.0491747	0.116164	0.096	0.051	0.074
		20kb	1044	0.0480368	0.120865	0.094	0.048	0.072
21	Homo sapiens heart left ventricle female adult (53 years)	2kb	960	0.0424681	0.188609	0.084	0.041	0.066
		5kb	982	0.0427172	0.181049	0.085	0.041	0.067
		10kb	1003	0.0421999	0.181743	0.081	0.039	0.064
		20kb	1024	0.0408074	0.191966	0.079	0.036	0.061
22	Homo sapiens lower leg skin male adult (37 years)	2kb	994	-0.00176597	0.955655	0.144	0.042	0.135
		5kb	1015	-6.36027e-05	0.998385	0.148	0.033	0.139
		10kb	1043	-8.2908e-05	0.997866	0.137	0.025	0.119
		20kb	1075	0.00192385	0.949763	0.133	0.05	0.115
23	Homo sapiens lower leg skin male adult (54 years)	2kb	973	-0.00269707	0.933039	0.124	0.035	0.153
		5kb	993	-0.00115459	0.971013	0.13	0.029	0.158
		10kb	1021	-0.0011353	0.971097	0.121	0.022	0.136
		20kb	1047	-0.000614777	0.984148	0.118	0.041	0.129
24	Homo sapiens omental fat pad male adult (37 years)	2kb	950	-0.0130364	0.688201	-0.14	-0.034	-0.064
		5kb	973	-0.0104614	0.744491	-0.133	-0.02	-0.018
		10kb	1000	-0.00976075	0.757867	-0.133	-0.02	-0.018
		20kb	1040	-0.0088648	0.775228	-0.129	-0.016	-0.014
25	Homo sapiens ovary female adult (51 year)	2kb	979	0.00187794	0.953204	0.205	0.087	0.158
		5kb	999	0.0044489	0.888312	0.199	0.057	0.156
		10kb	1023	0.00425807	0.891801	0.187	0.051	0.144
		20kb	1054	0.00106511	0.972448	0.179	0.036	0.098
26	Homo sapiens Peyer's patch female adult (53 years)	2kb	908	-0.0116547	0.7258	-0.06	-0.027	-0.023
		5kb	937	-0.0113301	0.729067	-0.062	-0.028	-0.019
		10kb	971	-0.0114513	0.721552	-0.065	-0.03	-0.022
		20kb	1017	-0.0104984	0.738081	-0.05	-0.017	-0.017
27	Homo sapiens Peyer's patch male adult (54 years)	2kb	901	-0.0143381	0.667335	-0.1	-0.033	-0.041
		5kb	920	-0.0139435	0.672753	-0.101	-0.033	-0.035
		10kb	946	-0.0139257	0.668819	-0.097	-0.033	-0.034
		20kb	983	-0.0132673	0.677808	-0.063	-0.017	-0.022
28	Homo sapiens prostate gland male adult (37 years)	2kb	1083	0.00704346	0.816904	0.215	0.144	0.112
		5kb	1100	0.00941727	0.75505	0.233	0.148	0.119
		10kb	1124	0.00930661	0.755288	0.223	0.135	0.105
		20kb	1151	0.0111543	0.705412	0.229	0.14	0.101
29	Homo sapiens prostate gland male adult (54 years)	2kb	982	-0.00494569	0.87699	0.162	0.05	0.106
		5kb	1004	-0.00344147	0.913273	0.164	0.045	0.115
		10kb	1032	-0.00299961	0.923326	0.155	0.042	0.108
		20kb	1064	0.00193838	0.949644	0.143	0.057	0.096
30	Homo sapiens right atrium auricular region female adult (51 year)	2kb	961	0.0169201	0.600363	0.26	0.106	0.323
		5kb	978	0.0171677	0.591794	0.174	0.059	0.096
		10kb	1001	0.0142647	0.652153	0.108	0.044	0.089
		20kb	1021	0.0130588	0.676844	0.104	0.039	0.085
31	Homo sapiens right atrium auricular region female adult (53 years)	2kb	991	0.0273074	0.390497	0.24	0.142	0.236
		5kb	1013	0.0277866	0.376987	0.245	0.141	0.243
		10kb	1041	0.0181026	0.559612	0.135	0.066	0.108
		20kb	1070	0.0162233	0.596047	0.13	0.058	0.104
32	Homo sapiens right lobe of liver female adult (53 years)	2kb	955	-0.0126445	0.696345	0.108	0.04	0.112
		5kb	974	-0.0103185	0.747736	0.125	0.053	0.176
		10kb	1000	-0.0125617	0.691548	0.125	0.037	0.124
		20kb	1028	-0.0124144	0.690949	0.114	0.019	0.102
33	Homo sapiens sigmoid colon female adult (51 year)	2kb	893	0.035069	0.29518	-0.016	0.021	0.044
		5kb	923	0.0356355	0.279468	-0.017	0.022	0.049
		10kb	954	0.0351128	0.278614	-0.018	0.021	0.045
		20kb	998	0.0310518	0.327102	0.006	0.03	0.051
34	Homo sapiens sigmoid colon female adult (53 years)	2kb	943	0.0151611	0.641945	-0.026	0.022	0.045
		5kb	964	0.0152775	0.635675	-0.027	0.021	0.05
		10kb	989	0.0153491	0.62972	-0.028	0.018	0.05
		20kb	1026	0.0147379	0.637268	0.014	0.025	0.056
35	Homo sapiens sigmoid colon male adult (37 years)	2kb	930	0.0465269	0.156267	0.039	0.074	0.122
		5kb	955	0.0465318	0.150754	0.039	0.075	0.127
		10kb	982	0.0463104	0.147016	0.038	0.074	0.127
36	Homo sapiens sigmoid colon male adult (54 years)	2kb	925	0.037653	0.252612	0.014	0.057	0.088
		5kb	950	0.0384925	0.235901	0.013	0.058	0.096
		10kb	978	0.0390762	0.222111	0.012	0.055	0.099
		20kb	1025	0.03348	0.284225	0.033	0.06	0.098
37	Homo sapiens spleen female adult (51 year)	2kb	935	-0.00573199	0.86105	-0.047	-0.01	-0.015
		5kb	954	-0.00532915	0.869427	-0.046	-0.012	-0.011
		10kb	983	-0.00549722	0.863331	-0.049	-0.014	-0.014
		20kb	1027	-0.00333044	0.915106	0.014	0	0.003
38	Homo sapiens spleen female adult (53 years)	2kb	929	-0.00751643	0.819031	-0.065	-0.015	-0.023
		5kb	950	-0.00722602	0.823979	-0.064	-0.017	-0.016
		10kb	981	-0.00710526	0.82411	-0.064	-0.018	-0.016
		20kb	1023	-0.00414111	0.894755	0.004	-0.001	0.005
39	Homo sapiens spleen male adult (37 years)	2kb	935	-0.00873812	0.789592	-0.068	-0.015	-0.021
		5kb	957	-0.00841714	0.794824	-0.066	-0.017	-0.014
		10kb	983	-0.00820936	0.79713	-0.06	-0.018	-0.013
		20kb	1022	-0.00698295	0.823562	-0.018	-0.004	0.007
40	Homo sapiens spleen male adult (54 years)	2kb	907	-0.00608159	0.854873	-0.045	-0.01	-0.018
		5kb	930	-0.00550175	0.866932	-0.042	-0.01	-0.007
		10kb	955	-0.00444424	0.890903	-0.034	-0.008	0.007
		20kb	997	-0.0040225	0.899057	-0.003	0.006	0.024
41	Homo sapiens stomach female adult (51 year)	2kb	883	-0.00559469	0.868146	-0.009	0.01	-0.02
		5kb	899	-0.00575282	0.863241	-0.009	0.01	-0.014
		10kb	928	-0.00588486	0.857913	-0.011	0.009	-0.021
		20kb	963	-0.00619525	0.847739	0.006	0.015	-0.018
42	Homo sapiens stomach female adult (53 years)	2kb	876	-0.00290709	0.93153	-0.042	0.011	-0.021
		5kb	893	-0.00196617	0.953212	-0.042	0.01	-0.016
		10kb	922	-0.002787	0.93265	-0.045	0.007	-0.035
		20kb	962	-0.00569791	0.859902	-0.049	0.012	-0.034
43	Homo sapiens stomach male adult (37 years)	2kb	919	-0.0223647	0.498313	-0.133	-0.026	-0.039
		5kb	940	-0.0193114	0.554291	-0.122	-0.008	-0.031
		10kb	969	-0.0187324	0.560287	-0.12	-0.005	-0.056
		20kb	1008	-0.016961	0.590671	-0.117	0.009	-0.044
44	Homo sapiens stomach male adult (54 years)	2kb	910	0.0289892	0.382404	-0.014	0.099	0.085
		5kb	927	0.0299438	0.362472	-0.013	0.101	0.091
		10kb	951	0.0285472	0.379201	-0.013	0.097	0.086
		20kb	987	0.0218244	0.493432	-0.02	0.093	0.071
45	Homo sapiens subcutaneous adipose tissue female adult (53 years)	2kb	931	-0.0121384	0.711467	-0.112	-0.031	-0.053
		5kb	955	-0.00869273	0.78848	-0.1	-0.011	0.009
		10kb	986	-0.00770485	0.809064	-0.097	-0.006	0.019
		20kb	1020	-0.00660445	0.833143	-0.065	0.004	0.034
46	Homo sapiens testis male adult (37 years)	2kb	1091	-0.00716753	0.813062	0.082	0.071	0.042
		5kb	1113	-0.00236821	0.937097	0.099	0.08	0.053
		10kb	1140	-0.000812496	0.978138	0.091	0.053	0.042
		20kb	1179	-0.00540044	0.853043	0.108	0.039	0.036
47	Homo sapiens testis male adult (54 years)	2kb	1081	-0.00623724	0.8377	0.095	0.098	0.049
		5kb	1104	0.00255703	0.932369	0.12	0.117	0.066
		10kb	1136	0.00573955	0.846773	0.12	0.086	0.079
		20kb	1179	-0.000779202	0.978678	0.135	0.064	0.067
48	Homo sapiens thyroid gland female adult (53 years)	2kb	900	-0.00682647	0.837953	-0.154	-0.015	-0.044
		5kb	925	-0.00499684	0.87937	-0.135	-0.008	-0.017
		10kb	957	-0.00473333	0.883734	-0.132	-0.007	-0.013
		20kb	999	-0.00328201	0.917483	-0.047	0.007	0.008
49	Homo sapiens thyroid gland male adult (37 years)	2kb	974	0.00275823	0.931489	0.097	0.048	0.135
		5kb	994	0.0101678	0.748837	0.175	0.076	0.158
		10kb	1017	0.0120673	0.700703	0.164	0.067	0.148
		20kb	1046	0.0145004	0.639474	0.173	0.089	0.15
50	Homo sapiens thyroid gland male adult (54 years)	2kb	983	-0.000754149	0.98116	0.123	0.052	0.145
		5kb	1006	0.00663515	0.833519	0.202	0.084	0.171
		10kb	1033	0.00768329	0.805181	0.197	0.082	0.159
		20kb	1064	0.0108915	0.722693	0.2	0.108	0.16
51	Homo sapiens tibial nerve male adult (37 years)	2kb	909	-0.00668095	0.840579	-0.025	-0.007	-0.002
		5kb	933	-0.00618333	0.850392	-0.027	-0.008	0.005
		10kb	963	-0.00656629	0.838824	-0.031	-0.012	0.001
		20kb	1009	-0.00418119	0.89447	0.015	0.004	0.013
52	Homo sapiens transverse colon female adult (51 year)	2kb	891	-0.00727426	0.828339	0.019	0.001	0.005
		5kb	908	-0.00688914	0.83577	0.017	0.001	0.011
		10kb	934	-0.00701974	0.830353	0.012	0	0.007
		20kb	973	-0.00451813	0.888065	0.042	0.012	0.011
53	Homo sapiens transverse colon female adult (53 years)	2kb	955	-0.00319523	0.921445	0.006	0.012	-0.028
		5kb	981	-0.00184519	0.953972	0.005	0.018	0.006
		10kb	1013	-0.0015428	0.960885	-0.001	0.018	-0.006
		20kb	1052	-0.000592992	0.984673	0.044	0.028	0.02
54	Homo sapiens transverse colon male adult (37 years)	2kb	895	-0.0140034	0.675678	-0.101	-0.033	-0.022
		5kb	916	-0.0135189	0.682821	-0.1	-0.033	-0.019
		10kb	947	-0.0133311	0.682012	-0.1	-0.035	-0.026
		20kb	989	-0.0122868	0.699551	-0.065	-0.018	-0.009
55	Homo sapiens transverse colon male adult (54 years)	2kb	959	-0.0100364	0.756251	-0.043	-0.019	-0.026
		5kb	985	-0.0089186	0.779817	-0.041	-0.012	-0.012
		10kb	1017	-0.00856455	0.78501	-0.043	-0.011	-0.015
		20kb	1061	-0.00789252	0.797346	-0.023	-0.002	-0.004
56	Homo sapiens upper lobe of left lung female adult (51 year)	2kb	918	-0.0186816	0.571867	0.071	0.039	-0.044
		5kb	939	-0.0145054	0.657099	0.085	0.055	-0.023
		10kb	967	-0.0115504	0.7198	0.035	0.019	-0.023
		20kb	1001	-0.00528938	0.867259	0.061	0.045	0.061
57	Homo sapiens upper lobe of left lung female adult (53 years)	2kb	951	-0.00941522	0.771836	0.056	0.044	-0.078
		5kb	972	-0.0011729	0.970868	0.083	0.08	-0.034
		10kb	998	0.000643375	0.983804	0.085	0.081	-0.021
		20kb	1036	0.00304338	0.92206	0.088	0.107	-0.018
58	Homo sapiens upper lobe of left lung male adult (37 years)	2kb	950	-0.0130943	0.68689	0.154	0.055	-0.071
		5kb	974	-0.00955745	0.765778	0.161	0.065	-0.041
		10kb	1009	-0.00824617	0.793616	0.141	0.056	-0.045
		20kb	1058	-0.00473996	0.877614	0.185	0.079	0.039
59	Homo sapiens upper lobe of left lung male adult (54 years)	2kb	921	-0.0196573	0.551305	0.096	0.036	-0.062
		5kb	941	-0.0159332	0.625449	0.109	0.051	-0.055
		10kb	971	-0.0056078	0.861457	0.04	0.016	-0.029
		20kb	1007	0.00558863	0.859409	0.069	0.049	0.038
60	Homo sapiens uterus female adult (51 year)	2kb	926	0.0637937	0.0523053	0.193	0.229	0.249
		5kb	941	0.065	0.0466364	0.198	0.231	0.252
		10kb	968	0.064	0.0451055	0.194	0.224	0.237
		20kb	998	0.0490202	0.12172	0.216	0.15	0.177
61	Homo sapiens uterus female adult (53 years)	2kb	907	0.00870292	0.793518	0.312	0.094	0.205
		5kb	924	0.00946047	0.773966	0.306	0.086	0.201
		10kb	953	0.00931378	0.773996	0.278	0.077	0.18
		20kb	985	0.00627751	0.844008	0.19	0.025	0.09
62	Homo sapiens vagina female adult (53 years)	2kb	966	0.0195626	0.543661	0.235	0.175	0.209
		5kb	983	0.0225747	0.479585	0.256	0.184	0.215
		10kb	1014	0.0241816	0.441783	0.245	0.148	0.198
		20kb	1042	0.0226516	0.46514	0.257	0.147	0.177

[truncated: 3 more sheets: Supplementary Table 11, Supplementary Table 12, Supplementary Table 13]
